# Supplementary material for: Diagnosis of heart diseases: A fuzzy-logic-based approach
Source: PLoS One. 2024 Feb 6;19(2):e0293112. doi: 10.1371/journal.pone.0293112 (PMC10846727; doi:10.1371/journal.pone.0293112)
Supplement: S1 File — (ZIP) [file pone.0293112.s001.zip]

Archive with 2 entries (2 files):
- Supporting Information/inference_rules_or_training_data_set.csv
- Supporting Information/testing_data_set.csv
