# Supplementary material for: Diagnosis of heart diseases: A fuzzy-logic-based approach
Source: PLoS One. 2024 Feb 6;19(2):e0293112. doi: 10.1371/journal.pone.0293112 (PMC10846727; doi:10.1371/journal.pone.0293112)
Supplement: S1 File — (ZIP) [file pone.0293112.s001.zip › Supporting Information/inference_rules_or_training_data_set.csv]

Antecedent (If Condition)	Consequent (Output)
ChestPain = NoPain AND HbA1c = VeryHealthy AND LDL = VeryHealthy AND HDL = Low AND HeartRate = VeryHealthy AND BloodPressure = High AND Age = VeryOld	MediumRisk
ChestPain = NoPain AND HbA1c = VeryHealthy AND LDL = VeryHealthy AND HDL = Low AND HeartRate = VeryHealthy AND BloodPressure = High AND Age = Old	MediumRisk
ChestPain = NoPain AND HbA1c = VeryHealthy AND LDL = VeryHealthy AND HDL = Low AND HeartRate = VeryHealthy AND BloodPressure = High AND Age = Mid	LowRisk
ChestPain = NoPain AND HbA1c = VeryHealthy AND LDL = VeryHealthy AND HDL = Low AND HeartRate = VeryHealthy AND BloodPressure = High AND Age = Young	LowRisk
ChestPain = NoPain AND HbA1c = VeryHealthy AND LDL = VeryHealthy AND HDL = Low AND HeartRate = VeryHealthy AND BloodPressure = Normal AND Age = VeryOld	HighRisk
ChestPain = NoPain AND HbA1c = VeryHealthy AND LDL = VeryHealthy AND HDL = Low AND HeartRate = VeryHealthy AND BloodPressure = Normal AND Age = Old	MediumRisk
ChestPain = NoPain AND HbA1c = VeryHealthy AND LDL = VeryHealthy AND HDL = Low AND HeartRate = VeryHealthy AND BloodPressure = Normal AND Age = Mid	LowRisk
ChestPain = NoPain AND HbA1c = VeryHealthy AND LDL = VeryHealthy AND HDL = Low AND HeartRate = VeryHealthy AND BloodPressure = Normal AND Age = Young	HighRisk
ChestPain = NoPain AND HbA1c = VeryHealthy AND LDL = VeryHealthy AND HDL = Low AND HeartRate = VeryHealthy AND BloodPressure = VeryHigh AND Age = VeryOld	HighRisk
ChestPain = NoPain AND HbA1c = VeryHealthy AND LDL = VeryHealthy AND HDL = Low AND HeartRate = VeryHealthy AND BloodPressure = VeryHigh AND Age = Old	HighRisk
ChestPain = NoPain AND HbA1c = VeryHealthy AND LDL = VeryHealthy AND HDL = Low AND HeartRate = VeryHealthy AND BloodPressure = VeryHigh AND Age = Mid	MediumRisk
ChestPain = NoPain AND HbA1c = VeryHealthy AND LDL = VeryHealthy AND HDL = Low AND HeartRate = VeryHealthy AND BloodPressure = VeryHigh AND Age = Young	HighRisk
ChestPain = NoPain AND HbA1c = VeryHealthy AND LDL = VeryHealthy AND HDL = Low AND HeartRate = Healthy AND BloodPressure = High AND Age = VeryOld	MediumRisk
ChestPain = NoPain AND HbA1c = VeryHealthy AND LDL = VeryHealthy AND HDL = Low AND HeartRate = Healthy AND BloodPressure = High AND Age = Old	MediumRisk
ChestPain = NoPain AND HbA1c = VeryHealthy AND LDL = VeryHealthy AND HDL = Low AND HeartRate = Healthy AND BloodPressure = High AND Age = Mid	LowRisk
ChestPain = NoPain AND HbA1c = VeryHealthy AND LDL = VeryHealthy AND HDL = Low AND HeartRate = Healthy AND BloodPressure = High AND Age = Young	LowRisk
ChestPain = NoPain AND HbA1c = VeryHealthy AND LDL = VeryHealthy AND HDL = Low AND HeartRate = Healthy AND BloodPressure = Normal AND Age = VeryOld	MediumRisk
ChestPain = NoPain AND HbA1c = VeryHealthy AND LDL = VeryHealthy AND HDL = Low AND HeartRate = Healthy AND BloodPressure = Normal AND Age = Old	MediumRisk
ChestPain = NoPain AND HbA1c = VeryHealthy AND LDL = VeryHealthy AND HDL = Low AND HeartRate = Healthy AND BloodPressure = Normal AND Age = Mid	LowRisk
ChestPain = NoPain AND HbA1c = VeryHealthy AND LDL = VeryHealthy AND HDL = Low AND HeartRate = Healthy AND BloodPressure = Normal AND Age = Young	LowRisk
ChestPain = NoPain AND HbA1c = VeryHealthy AND LDL = VeryHealthy AND HDL = Low AND HeartRate = Healthy AND BloodPressure = VeryHigh AND Age = VeryOld	HighRisk
ChestPain = NoPain AND HbA1c = VeryHealthy AND LDL = VeryHealthy AND HDL = Low AND HeartRate = Healthy AND BloodPressure = VeryHigh AND Age = Old	HighRisk
ChestPain = NoPain AND HbA1c = VeryHealthy AND LDL = VeryHealthy AND HDL = Low AND HeartRate = Healthy AND BloodPressure = VeryHigh AND Age = Mid	MediumRisk
ChestPain = NoPain AND HbA1c = VeryHealthy AND LDL = VeryHealthy AND HDL = Low AND HeartRate = Healthy AND BloodPressure = VeryHigh AND Age = Young	MediumRisk
ChestPain = NoPain AND HbA1c = VeryHealthy AND LDL = VeryHealthy AND HDL = Low AND HeartRate = High AND BloodPressure = High AND Age = VeryOld	HighRisk
ChestPain = NoPain AND HbA1c = VeryHealthy AND LDL = VeryHealthy AND HDL = Low AND HeartRate = High AND BloodPressure = High AND Age = Old	HighRisk
ChestPain = NoPain AND HbA1c = VeryHealthy AND LDL = VeryHealthy AND HDL = Low AND HeartRate = High AND BloodPressure = High AND Age = Mid	HighRisk
ChestPain = NoPain AND HbA1c = VeryHealthy AND LDL = VeryHealthy AND HDL = Low AND HeartRate = High AND BloodPressure = High AND Age = Young	MediumRisk
ChestPain = NoPain AND HbA1c = VeryHealthy AND LDL = VeryHealthy AND HDL = Low AND HeartRate = High AND BloodPressure = Normal AND Age = VeryOld	MediumRisk
ChestPain = NoPain AND HbA1c = VeryHealthy AND LDL = VeryHealthy AND HDL = Low AND HeartRate = High AND BloodPressure = Normal AND Age = Old	MediumRisk
ChestPain = NoPain AND HbA1c = VeryHealthy AND LDL = VeryHealthy AND HDL = Low AND HeartRate = High AND BloodPressure = Normal AND Age = Mid	LowRisk
ChestPain = NoPain AND HbA1c = VeryHealthy AND LDL = VeryHealthy AND HDL = Low AND HeartRate = High AND BloodPressure = Normal AND Age = Young	LowRisk
ChestPain = NoPain AND HbA1c = VeryHealthy AND LDL = VeryHealthy AND HDL = Low AND HeartRate = High AND BloodPressure = VeryHigh AND Age = VeryOld	HighRisk
ChestPain = NoPain AND HbA1c = VeryHealthy AND LDL = VeryHealthy AND HDL = Low AND HeartRate = High AND BloodPressure = VeryHigh AND Age = Old	HighRisk
ChestPain = NoPain AND HbA1c = VeryHealthy AND LDL = VeryHealthy AND HDL = Low AND HeartRate = High AND BloodPressure = VeryHigh AND Age = Mid	MediumRisk
ChestPain = NoPain AND HbA1c = VeryHealthy AND LDL = VeryHealthy AND HDL = Low AND HeartRate = High AND BloodPressure = VeryHigh AND Age = Young	MediumRisk
ChestPain = NoPain AND HbA1c = VeryHealthy AND LDL = VeryHealthy AND HDL = Healthy AND HeartRate = VeryHealthy AND BloodPressure = High AND Age = VeryOld	MediumRisk
ChestPain = NoPain AND HbA1c = VeryHealthy AND LDL = VeryHealthy AND HDL = Healthy AND HeartRate = VeryHealthy AND BloodPressure = High AND Age = Old	MediumRisk
ChestPain = NoPain AND HbA1c = VeryHealthy AND LDL = VeryHealthy AND HDL = Healthy AND HeartRate = VeryHealthy AND BloodPressure = High AND Age = Mid	LowRisk
ChestPain = NoPain AND HbA1c = VeryHealthy AND LDL = VeryHealthy AND HDL = Healthy AND HeartRate = VeryHealthy AND BloodPressure = High AND Age = Young	LowRisk
ChestPain = NoPain AND HbA1c = VeryHealthy AND LDL = VeryHealthy AND HDL = Healthy AND HeartRate = VeryHealthy AND BloodPressure = Normal AND Age = VeryOld	Healthy
ChestPain = NoPain AND HbA1c = VeryHealthy AND LDL = VeryHealthy AND HDL = Healthy AND HeartRate = VeryHealthy AND BloodPressure = Normal AND Age = Old	Healthy
ChestPain = NoPain AND HbA1c = VeryHealthy AND LDL = VeryHealthy AND HDL = Healthy AND HeartRate = VeryHealthy AND BloodPressure = Normal AND Age = Mid	Healthy
ChestPain = NoPain AND HbA1c = VeryHealthy AND LDL = VeryHealthy AND HDL = Healthy AND HeartRate = VeryHealthy AND BloodPressure = Normal AND Age = Young	Healthy
ChestPain = NoPain AND HbA1c = VeryHealthy AND LDL = VeryHealthy AND HDL = Healthy AND HeartRate = VeryHealthy AND BloodPressure = VeryHigh AND Age = VeryOld	MediumRisk
ChestPain = NoPain AND HbA1c = VeryHealthy AND LDL = VeryHealthy AND HDL = Healthy AND HeartRate = VeryHealthy AND BloodPressure = VeryHigh AND Age = Old	MediumRisk
ChestPain = NoPain AND HbA1c = VeryHealthy AND LDL = VeryHealthy AND HDL = Healthy AND HeartRate = VeryHealthy AND BloodPressure = VeryHigh AND Age = Mid	LowRisk
ChestPain = NoPain AND HbA1c = VeryHealthy AND LDL = VeryHealthy AND HDL = Healthy AND HeartRate = VeryHealthy AND BloodPressure = VeryHigh AND Age = Young	LowRisk
ChestPain = NoPain AND HbA1c = VeryHealthy AND LDL = VeryHealthy AND HDL = Healthy AND HeartRate = Healthy AND BloodPressure = High AND Age = VeryOld	MediumRisk
ChestPain = NoPain AND HbA1c = VeryHealthy AND LDL = VeryHealthy AND HDL = Healthy AND HeartRate = Healthy AND BloodPressure = High AND Age = Old	MediumRisk
ChestPain = NoPain AND HbA1c = VeryHealthy AND LDL = VeryHealthy AND HDL = Healthy AND HeartRate = Healthy AND BloodPressure = High AND Age = Mid	LowRisk
ChestPain = NoPain AND HbA1c = VeryHealthy AND LDL = VeryHealthy AND HDL = Healthy AND HeartRate = Healthy AND BloodPressure = High AND Age = Young	LowRisk
ChestPain = NoPain AND HbA1c = VeryHealthy AND LDL = VeryHealthy AND HDL = Healthy AND HeartRate = Healthy AND BloodPressure = Normal AND Age = VeryOld	Healthy
ChestPain = NoPain AND HbA1c = VeryHealthy AND LDL = VeryHealthy AND HDL = Healthy AND HeartRate = Healthy AND BloodPressure = Normal AND Age = Old	Healthy
ChestPain = NoPain AND HbA1c = VeryHealthy AND LDL = VeryHealthy AND HDL = Healthy AND HeartRate = Healthy AND BloodPressure = Normal AND Age = Mid	Healthy
ChestPain = NoPain AND HbA1c = VeryHealthy AND LDL = VeryHealthy AND HDL = Healthy AND HeartRate = Healthy AND BloodPressure = Normal AND Age = Young	Healthy
ChestPain = NoPain AND HbA1c = VeryHealthy AND LDL = VeryHealthy AND HDL = Healthy AND HeartRate = Healthy AND BloodPressure = VeryHigh AND Age = VeryOld	HighRisk
ChestPain = NoPain AND HbA1c = VeryHealthy AND LDL = VeryHealthy AND HDL = Healthy AND HeartRate = Healthy AND BloodPressure = VeryHigh AND Age = Old	HighRisk
ChestPain = NoPain AND HbA1c = VeryHealthy AND LDL = VeryHealthy AND HDL = Healthy AND HeartRate = Healthy AND BloodPressure = VeryHigh AND Age = Mid	MediumRisk
ChestPain = NoPain AND HbA1c = VeryHealthy AND LDL = VeryHealthy AND HDL = Healthy AND HeartRate = Healthy AND BloodPressure = VeryHigh AND Age = Young	MediumRisk
ChestPain = NoPain AND HbA1c = VeryHealthy AND LDL = VeryHealthy AND HDL = Healthy AND HeartRate = High AND BloodPressure = High AND Age = VeryOld	HighRisk
ChestPain = NoPain AND HbA1c = VeryHealthy AND LDL = VeryHealthy AND HDL = Healthy AND HeartRate = High AND BloodPressure = High AND Age = Old	HighRisk
ChestPain = NoPain AND HbA1c = VeryHealthy AND LDL = VeryHealthy AND HDL = Healthy AND HeartRate = High AND BloodPressure = High AND Age = Mid	MediumRisk
ChestPain = NoPain AND HbA1c = VeryHealthy AND LDL = VeryHealthy AND HDL = Healthy AND HeartRate = High AND BloodPressure = High AND Age = Young	MediumRisk
ChestPain = NoPain AND HbA1c = VeryHealthy AND LDL = VeryHealthy AND HDL = Healthy AND HeartRate = High AND BloodPressure = Normal AND Age = VeryOld	MediumRisk
ChestPain = NoPain AND HbA1c = VeryHealthy AND LDL = VeryHealthy AND HDL = Healthy AND HeartRate = High AND BloodPressure = Normal AND Age = Old	MediumRisk
ChestPain = NoPain AND HbA1c = VeryHealthy AND LDL = VeryHealthy AND HDL = Healthy AND HeartRate = High AND BloodPressure = Normal AND Age = Mid	LowRisk
ChestPain = NoPain AND HbA1c = VeryHealthy AND LDL = VeryHealthy AND HDL = Healthy AND HeartRate = High AND BloodPressure = Normal AND Age = Young	LowRisk
ChestPain = NoPain AND HbA1c = VeryHealthy AND LDL = VeryHealthy AND HDL = Healthy AND HeartRate = High AND BloodPressure = VeryHigh AND Age = VeryOld	HighRisk
ChestPain = NoPain AND HbA1c = VeryHealthy AND LDL = VeryHealthy AND HDL = Healthy AND HeartRate = High AND BloodPressure = VeryHigh AND Age = Old	HighRisk
ChestPain = NoPain AND HbA1c = VeryHealthy AND LDL = VeryHealthy AND HDL = Healthy AND HeartRate = High AND BloodPressure = VeryHigh AND Age = Mid	MediumRisk
ChestPain = NoPain AND HbA1c = VeryHealthy AND LDL = VeryHealthy AND HDL = Healthy AND HeartRate = High AND BloodPressure = VeryHigh AND Age = Young	MediumRisk
ChestPain = NoPain AND HbA1c = VeryHealthy AND LDL = Healthy AND HDL = Low AND HeartRate = VeryHealthy AND BloodPressure = High AND Age = VeryOld	HighRisk
ChestPain = NoPain AND HbA1c = VeryHealthy AND LDL = Healthy AND HDL = Low AND HeartRate = VeryHealthy AND BloodPressure = High AND Age = Old	HighRisk
ChestPain = NoPain AND HbA1c = VeryHealthy AND LDL = Healthy AND HDL = Low AND HeartRate = VeryHealthy AND BloodPressure = High AND Age = Mid	MediumRisk
ChestPain = NoPain AND HbA1c = VeryHealthy AND LDL = Healthy AND HDL = Low AND HeartRate = VeryHealthy AND BloodPressure = High AND Age = Young	MediumRisk
ChestPain = NoPain AND HbA1c = VeryHealthy AND LDL = Healthy AND HDL = Low AND HeartRate = VeryHealthy AND BloodPressure = Normal AND Age = VeryOld	MediumRisk
ChestPain = NoPain AND HbA1c = VeryHealthy AND LDL = Healthy AND HDL = Low AND HeartRate = VeryHealthy AND BloodPressure = Normal AND Age = Old	MediumRisk
ChestPain = NoPain AND HbA1c = VeryHealthy AND LDL = Healthy AND HDL = Low AND HeartRate = VeryHealthy AND BloodPressure = Normal AND Age = Mid	LowRisk
ChestPain = NoPain AND HbA1c = VeryHealthy AND LDL = Healthy AND HDL = Low AND HeartRate = VeryHealthy AND BloodPressure = Normal AND Age = Young	LowRisk
ChestPain = NoPain AND HbA1c = VeryHealthy AND LDL = Healthy AND HDL = Low AND HeartRate = VeryHealthy AND BloodPressure = VeryHigh AND Age = VeryOld	HighRisk
ChestPain = NoPain AND HbA1c = VeryHealthy AND LDL = Healthy AND HDL = Low AND HeartRate = VeryHealthy AND BloodPressure = VeryHigh AND Age = Old	HighRisk
ChestPain = NoPain AND HbA1c = VeryHealthy AND LDL = Healthy AND HDL = Low AND HeartRate = VeryHealthy AND BloodPressure = VeryHigh AND Age = Mid	MediumRisk
ChestPain = NoPain AND HbA1c = VeryHealthy AND LDL = Healthy AND HDL = Low AND HeartRate = VeryHealthy AND BloodPressure = VeryHigh AND Age = Young	MediumRisk
ChestPain = NoPain AND HbA1c = VeryHealthy AND LDL = Healthy AND HDL = Low AND HeartRate = Healthy AND BloodPressure = High AND Age = VeryOld	HighRisk
ChestPain = NoPain AND HbA1c = VeryHealthy AND LDL = Healthy AND HDL = Low AND HeartRate = Healthy AND BloodPressure = High AND Age = Old	HighRisk
ChestPain = NoPain AND HbA1c = VeryHealthy AND LDL = Healthy AND HDL = Low AND HeartRate = Healthy AND BloodPressure = High AND Age = Mid	MediumRisk
ChestPain = NoPain AND HbA1c = VeryHealthy AND LDL = Healthy AND HDL = Low AND HeartRate = Healthy AND BloodPressure = High AND Age = Young	MediumRisk
ChestPain = NoPain AND HbA1c = VeryHealthy AND LDL = Healthy AND HDL = Low AND HeartRate = Healthy AND BloodPressure = Normal AND Age = VeryOld	MediumRisk
ChestPain = NoPain AND HbA1c = VeryHealthy AND LDL = Healthy AND HDL = Low AND HeartRate = Healthy AND BloodPressure = Normal AND Age = Old	MediumRisk
ChestPain = NoPain AND HbA1c = VeryHealthy AND LDL = Healthy AND HDL = Low AND HeartRate = Healthy AND BloodPressure = Normal AND Age = Mid	LowRisk
ChestPain = NoPain AND HbA1c = VeryHealthy AND LDL = Healthy AND HDL = Low AND HeartRate = Healthy AND BloodPressure = Normal AND Age = Young	LowRisk
ChestPain = NoPain AND HbA1c = VeryHealthy AND LDL = Healthy AND HDL = Low AND HeartRate = Healthy AND BloodPressure = VeryHigh AND Age = VeryOld	HighRisk
ChestPain = NoPain AND HbA1c = VeryHealthy AND LDL = Healthy AND HDL = Low AND HeartRate = Healthy AND BloodPressure = VeryHigh AND Age = Old	HighRisk
ChestPain = NoPain AND HbA1c = VeryHealthy AND LDL = Healthy AND HDL = Low AND HeartRate = Healthy AND BloodPressure = VeryHigh AND Age = Mid	MediumRisk
ChestPain = NoPain AND HbA1c = VeryHealthy AND LDL = Healthy AND HDL = Low AND HeartRate = Healthy AND BloodPressure = VeryHigh AND Age = Young	MediumRisk
ChestPain = NoPain AND HbA1c = VeryHealthy AND LDL = Healthy AND HDL = Low AND HeartRate = High AND BloodPressure = High AND Age = VeryOld	HighRisk
ChestPain = NoPain AND HbA1c = VeryHealthy AND LDL = Healthy AND HDL = Low AND HeartRate = High AND BloodPressure = High AND Age = Old	HighRisk
ChestPain = NoPain AND HbA1c = VeryHealthy AND LDL = Healthy AND HDL = Low AND HeartRate = High AND BloodPressure = High AND Age = Mid	MediumRisk
ChestPain = NoPain AND HbA1c = VeryHealthy AND LDL = Healthy AND HDL = Low AND HeartRate = High AND BloodPressure = High AND Age = Young	MediumRisk
ChestPain = NoPain AND HbA1c = VeryHealthy AND LDL = Healthy AND HDL = Low AND HeartRate = High AND BloodPressure = Normal AND Age = VeryOld	MediumRisk
ChestPain = NoPain AND HbA1c = VeryHealthy AND LDL = Healthy AND HDL = Low AND HeartRate = High AND BloodPressure = Normal AND Age = Old	MediumRisk
ChestPain = NoPain AND HbA1c = VeryHealthy AND LDL = Healthy AND HDL = Low AND HeartRate = High AND BloodPressure = Normal AND Age = Mid	LowRisk
ChestPain = NoPain AND HbA1c = VeryHealthy AND LDL = Healthy AND HDL = Low AND HeartRate = High AND BloodPressure = Normal AND Age = Young	LowRisk
ChestPain = NoPain AND HbA1c = VeryHealthy AND LDL = Healthy AND HDL = Low AND HeartRate = High AND BloodPressure = VeryHigh AND Age = VeryOld	HighRisk
ChestPain = NoPain AND HbA1c = VeryHealthy AND LDL = Healthy AND HDL = Low AND HeartRate = High AND BloodPressure = VeryHigh AND Age = Old	HighRisk
ChestPain = NoPain AND HbA1c = VeryHealthy AND LDL = Healthy AND HDL = Low AND HeartRate = High AND BloodPressure = VeryHigh AND Age = Mid	MediumRisk
ChestPain = NoPain AND HbA1c = VeryHealthy AND LDL = Healthy AND HDL = Low AND HeartRate = High AND BloodPressure = VeryHigh AND Age = Young	MediumRisk
ChestPain = NoPain AND HbA1c = VeryHealthy AND LDL = Healthy AND HDL = Healthy AND HeartRate = VeryHealthy AND BloodPressure = High AND Age = VeryOld	MediumRisk
ChestPain = NoPain AND HbA1c = VeryHealthy AND LDL = Healthy AND HDL = Healthy AND HeartRate = VeryHealthy AND BloodPressure = High AND Age = Old	MediumRisk
ChestPain = NoPain AND HbA1c = VeryHealthy AND LDL = Healthy AND HDL = Healthy AND HeartRate = VeryHealthy AND BloodPressure = High AND Age = Mid	LowRisk
ChestPain = NoPain AND HbA1c = VeryHealthy AND LDL = Healthy AND HDL = Healthy AND HeartRate = VeryHealthy AND BloodPressure = High AND Age = Young	LowRisk
ChestPain = NoPain AND HbA1c = VeryHealthy AND LDL = Healthy AND HDL = Healthy AND HeartRate = VeryHealthy AND BloodPressure = Normal AND Age = VeryOld	Healthy
ChestPain = NoPain AND HbA1c = VeryHealthy AND LDL = Healthy AND HDL = Healthy AND HeartRate = VeryHealthy AND BloodPressure = Normal AND Age = Old	Healthy
ChestPain = NoPain AND HbA1c = VeryHealthy AND LDL = Healthy AND HDL = Healthy AND HeartRate = VeryHealthy AND BloodPressure = Normal AND Age = Mid	Healthy
ChestPain = NoPain AND HbA1c = VeryHealthy AND LDL = Healthy AND HDL = Healthy AND HeartRate = VeryHealthy AND BloodPressure = Normal AND Age = Young	Healthy
ChestPain = NoPain AND HbA1c = VeryHealthy AND LDL = Healthy AND HDL = Healthy AND HeartRate = VeryHealthy AND BloodPressure = VeryHigh AND Age = VeryOld	HighRisk
ChestPain = NoPain AND HbA1c = VeryHealthy AND LDL = Healthy AND HDL = Healthy AND HeartRate = VeryHealthy AND BloodPressure = VeryHigh AND Age = Old	HighRisk
ChestPain = NoPain AND HbA1c = VeryHealthy AND LDL = Healthy AND HDL = Healthy AND HeartRate = VeryHealthy AND BloodPressure = VeryHigh AND Age = Mid	MediumRisk
ChestPain = NoPain AND HbA1c = VeryHealthy AND LDL = Healthy AND HDL = Healthy AND HeartRate = VeryHealthy AND BloodPressure = VeryHigh AND Age = Young	MediumRisk
ChestPain = NoPain AND HbA1c = VeryHealthy AND LDL = Healthy AND HDL = Healthy AND HeartRate = Healthy AND BloodPressure = High AND Age = VeryOld	MediumRisk
ChestPain = NoPain AND HbA1c = VeryHealthy AND LDL = Healthy AND HDL = Healthy AND HeartRate = Healthy AND BloodPressure = High AND Age = Old	MediumRisk
ChestPain = NoPain AND HbA1c = VeryHealthy AND LDL = Healthy AND HDL = Healthy AND HeartRate = Healthy AND BloodPressure = High AND Age = Mid	LowRisk
ChestPain = NoPain AND HbA1c = VeryHealthy AND LDL = Healthy AND HDL = Healthy AND HeartRate = Healthy AND BloodPressure = High AND Age = Young	LowRisk
ChestPain = NoPain AND HbA1c = VeryHealthy AND LDL = Healthy AND HDL = Healthy AND HeartRate = Healthy AND BloodPressure = Normal AND Age = VeryOld	Healthy
ChestPain = NoPain AND HbA1c = VeryHealthy AND LDL = Healthy AND HDL = Healthy AND HeartRate = Healthy AND BloodPressure = Normal AND Age = Old	Healthy
ChestPain = NoPain AND HbA1c = VeryHealthy AND LDL = Healthy AND HDL = Healthy AND HeartRate = Healthy AND BloodPressure = Normal AND Age = Mid	Healthy
ChestPain = NoPain AND HbA1c = VeryHealthy AND LDL = Healthy AND HDL = Healthy AND HeartRate = Healthy AND BloodPressure = Normal AND Age = Young	Healthy
ChestPain = NoPain AND HbA1c = VeryHealthy AND LDL = Healthy AND HDL = Healthy AND HeartRate = Healthy AND BloodPressure = VeryHigh AND Age = VeryOld	HighRisk
ChestPain = NoPain AND HbA1c = VeryHealthy AND LDL = Healthy AND HDL = Healthy AND HeartRate = Healthy AND BloodPressure = VeryHigh AND Age = Old	HighRisk
ChestPain = NoPain AND HbA1c = VeryHealthy AND LDL = Healthy AND HDL = Healthy AND HeartRate = Healthy AND BloodPressure = VeryHigh AND Age = Mid	MediumRisk
ChestPain = NoPain AND HbA1c = VeryHealthy AND LDL = Healthy AND HDL = Healthy AND HeartRate = Healthy AND BloodPressure = VeryHigh AND Age = Young	MediumRisk
ChestPain = NoPain AND HbA1c = VeryHealthy AND LDL = Healthy AND HDL = Healthy AND HeartRate = High AND BloodPressure = High AND Age = VeryOld	HighRisk
ChestPain = NoPain AND HbA1c = VeryHealthy AND LDL = Healthy AND HDL = Healthy AND HeartRate = High AND BloodPressure = High AND Age = Old	HighRisk
ChestPain = NoPain AND HbA1c = VeryHealthy AND LDL = Healthy AND HDL = Healthy AND HeartRate = High AND BloodPressure = High AND Age = Mid	MediumRisk
ChestPain = NoPain AND HbA1c = VeryHealthy AND LDL = Healthy AND HDL = Healthy AND HeartRate = High AND BloodPressure = High AND Age = Young	MediumRisk
ChestPain = NoPain AND HbA1c = VeryHealthy AND LDL = Healthy AND HDL = Healthy AND HeartRate = High AND BloodPressure = Normal AND Age = VeryOld	MediumRisk
ChestPain = NoPain AND HbA1c = VeryHealthy AND LDL = Healthy AND HDL = Healthy AND HeartRate = High AND BloodPressure = Normal AND Age = Old	MediumRisk
ChestPain = NoPain AND HbA1c = VeryHealthy AND LDL = Healthy AND HDL = Healthy AND HeartRate = High AND BloodPressure = Normal AND Age = Mid	LowRisk
ChestPain = NoPain AND HbA1c = VeryHealthy AND LDL = Healthy AND HDL = Healthy AND HeartRate = High AND BloodPressure = Normal AND Age = Young	LowRisk
ChestPain = NoPain AND HbA1c = VeryHealthy AND LDL = Healthy AND HDL = Healthy AND HeartRate = High AND BloodPressure = VeryHigh AND Age = VeryOld	HighRisk
ChestPain = NoPain AND HbA1c = VeryHealthy AND LDL = Healthy AND HDL = Healthy AND HeartRate = High AND BloodPressure = VeryHigh AND Age = Old	HighRisk
ChestPain = NoPain AND HbA1c = VeryHealthy AND LDL = Healthy AND HDL = Healthy AND HeartRate = High AND BloodPressure = VeryHigh AND Age = Mid	MediumRisk
ChestPain = NoPain AND HbA1c = VeryHealthy AND LDL = Healthy AND HDL = Healthy AND HeartRate = High AND BloodPressure = VeryHigh AND Age = Young	MediumRisk
ChestPain = NoPain AND HbA1c = VeryHealthy AND LDL = HIgh AND HDL = Low AND HeartRate = VeryHealthy AND BloodPressure = High AND Age = VeryOld	HighRisk
ChestPain = NoPain AND HbA1c = VeryHealthy AND LDL = HIgh AND HDL = Low AND HeartRate = VeryHealthy AND BloodPressure = High AND Age = Old	HighRisk
ChestPain = NoPain AND HbA1c = VeryHealthy AND LDL = HIgh AND HDL = Low AND HeartRate = VeryHealthy AND BloodPressure = High AND Age = Mid	MediumRisk
ChestPain = NoPain AND HbA1c = VeryHealthy AND LDL = HIgh AND HDL = Low AND HeartRate = VeryHealthy AND BloodPressure = High AND Age = Young	MediumRisk
ChestPain = NoPain AND HbA1c = VeryHealthy AND LDL = HIgh AND HDL = Low AND HeartRate = VeryHealthy AND BloodPressure = Normal AND Age = VeryOld	MediumRisk
ChestPain = NoPain AND HbA1c = VeryHealthy AND LDL = HIgh AND HDL = Low AND HeartRate = VeryHealthy AND BloodPressure = Normal AND Age = Old	MediumRisk
ChestPain = NoPain AND HbA1c = VeryHealthy AND LDL = HIgh AND HDL = Low AND HeartRate = VeryHealthy AND BloodPressure = Normal AND Age = Mid	LowRisk
ChestPain = NoPain AND HbA1c = VeryHealthy AND LDL = HIgh AND HDL = Low AND HeartRate = VeryHealthy AND BloodPressure = Normal AND Age = Young	LowRisk
ChestPain = NoPain AND HbA1c = VeryHealthy AND LDL = HIgh AND HDL = Low AND HeartRate = VeryHealthy AND BloodPressure = VeryHigh AND Age = VeryOld	HighRisk
ChestPain = NoPain AND HbA1c = VeryHealthy AND LDL = HIgh AND HDL = Low AND HeartRate = VeryHealthy AND BloodPressure = VeryHigh AND Age = Old	HighRisk
ChestPain = NoPain AND HbA1c = VeryHealthy AND LDL = HIgh AND HDL = Low AND HeartRate = VeryHealthy AND BloodPressure = VeryHigh AND Age = Mid	MediumRisk
ChestPain = NoPain AND HbA1c = VeryHealthy AND LDL = HIgh AND HDL = Low AND HeartRate = VeryHealthy AND BloodPressure = VeryHigh AND Age = Young	MediumRisk
ChestPain = NoPain AND HbA1c = VeryHealthy AND LDL = HIgh AND HDL = Low AND HeartRate = Healthy AND BloodPressure = High AND Age = VeryOld	HighRisk
ChestPain = NoPain AND HbA1c = VeryHealthy AND LDL = HIgh AND HDL = Low AND HeartRate = Healthy AND BloodPressure = High AND Age = Old	HighRisk
ChestPain = NoPain AND HbA1c = VeryHealthy AND LDL = HIgh AND HDL = Low AND HeartRate = Healthy AND BloodPressure = High AND Age = Mid	MediumRisk
ChestPain = NoPain AND HbA1c = VeryHealthy AND LDL = HIgh AND HDL = Low AND HeartRate = Healthy AND BloodPressure = High AND Age = Young	MediumRisk
ChestPain = NoPain AND HbA1c = VeryHealthy AND LDL = HIgh AND HDL = Low AND HeartRate = Healthy AND BloodPressure = Normal AND Age = VeryOld	MediumRisk
ChestPain = NoPain AND HbA1c = VeryHealthy AND LDL = HIgh AND HDL = Low AND HeartRate = Healthy AND BloodPressure = Normal AND Age = Old	MediumRisk
ChestPain = NoPain AND HbA1c = VeryHealthy AND LDL = HIgh AND HDL = Low AND HeartRate = Healthy AND BloodPressure = Normal AND Age = Mid	LowRisk
ChestPain = NoPain AND HbA1c = VeryHealthy AND LDL = HIgh AND HDL = Low AND HeartRate = Healthy AND BloodPressure = Normal AND Age = Young	LowRisk
ChestPain = NoPain AND HbA1c = VeryHealthy AND LDL = HIgh AND HDL = Low AND HeartRate = Healthy AND BloodPressure = VeryHigh AND Age = VeryOld	HighRisk
ChestPain = NoPain AND HbA1c = VeryHealthy AND LDL = HIgh AND HDL = Low AND HeartRate = Healthy AND BloodPressure = VeryHigh AND Age = Old	HighRisk
ChestPain = NoPain AND HbA1c = VeryHealthy AND LDL = HIgh AND HDL = Low AND HeartRate = Healthy AND BloodPressure = VeryHigh AND Age = Mid	HighRisk
ChestPain = NoPain AND HbA1c = VeryHealthy AND LDL = HIgh AND HDL = Low AND HeartRate = Healthy AND BloodPressure = VeryHigh AND Age = Young	MediumRisk
ChestPain = NoPain AND HbA1c = VeryHealthy AND LDL = HIgh AND HDL = Low AND HeartRate = High AND BloodPressure = High AND Age = VeryOld	HighRisk
ChestPain = NoPain AND HbA1c = VeryHealthy AND LDL = HIgh AND HDL = Low AND HeartRate = High AND BloodPressure = High AND Age = Old	HighRisk
ChestPain = NoPain AND HbA1c = VeryHealthy AND LDL = HIgh AND HDL = Low AND HeartRate = High AND BloodPressure = High AND Age = Mid	HighRisk
ChestPain = NoPain AND HbA1c = VeryHealthy AND LDL = HIgh AND HDL = Low AND HeartRate = High AND BloodPressure = High AND Age = Young	MediumRisk
ChestPain = NoPain AND HbA1c = VeryHealthy AND LDL = HIgh AND HDL = Low AND HeartRate = High AND BloodPressure = Normal AND Age = VeryOld	HighRisk
ChestPain = NoPain AND HbA1c = VeryHealthy AND LDL = HIgh AND HDL = Low AND HeartRate = High AND BloodPressure = Normal AND Age = Old	HighRisk
ChestPain = NoPain AND HbA1c = VeryHealthy AND LDL = HIgh AND HDL = Low AND HeartRate = High AND BloodPressure = Normal AND Age = Mid	MediumRisk
ChestPain = NoPain AND HbA1c = VeryHealthy AND LDL = HIgh AND HDL = Low AND HeartRate = High AND BloodPressure = Normal AND Age = Young	MediumRisk
ChestPain = NoPain AND HbA1c = VeryHealthy AND LDL = HIgh AND HDL = Low AND HeartRate = High AND BloodPressure = VeryHigh AND Age = VeryOld	HighRisk
ChestPain = NoPain AND HbA1c = VeryHealthy AND LDL = HIgh AND HDL = Low AND HeartRate = High AND BloodPressure = VeryHigh AND Age = Old	HighRisk
ChestPain = NoPain AND HbA1c = VeryHealthy AND LDL = HIgh AND HDL = Low AND HeartRate = High AND BloodPressure = VeryHigh AND Age = Mid	HighRisk
ChestPain = NoPain AND HbA1c = VeryHealthy AND LDL = HIgh AND HDL = Low AND HeartRate = High AND BloodPressure = VeryHigh AND Age = Young	MediumRisk
ChestPain = NoPain AND HbA1c = VeryHealthy AND LDL = HIgh AND HDL = Healthy AND HeartRate = VeryHealthy AND BloodPressure = High AND Age = VeryOld	HighRisk
ChestPain = NoPain AND HbA1c = VeryHealthy AND LDL = HIgh AND HDL = Healthy AND HeartRate = VeryHealthy AND BloodPressure = High AND Age = Old	HighRisk
ChestPain = NoPain AND HbA1c = VeryHealthy AND LDL = HIgh AND HDL = Healthy AND HeartRate = VeryHealthy AND BloodPressure = High AND Age = Mid	MediumRisk
ChestPain = NoPain AND HbA1c = VeryHealthy AND LDL = HIgh AND HDL = Healthy AND HeartRate = VeryHealthy AND BloodPressure = High AND Age = Young	MediumRisk
ChestPain = NoPain AND HbA1c = VeryHealthy AND LDL = HIgh AND HDL = Healthy AND HeartRate = VeryHealthy AND BloodPressure = Normal AND Age = VeryOld	MediumRisk
ChestPain = NoPain AND HbA1c = VeryHealthy AND LDL = HIgh AND HDL = Healthy AND HeartRate = VeryHealthy AND BloodPressure = Normal AND Age = Old	MediumRisk
ChestPain = NoPain AND HbA1c = VeryHealthy AND LDL = HIgh AND HDL = Healthy AND HeartRate = VeryHealthy AND BloodPressure = Normal AND Age = Mid	LowRisk
ChestPain = NoPain AND HbA1c = VeryHealthy AND LDL = HIgh AND HDL = Healthy AND HeartRate = VeryHealthy AND BloodPressure = Normal AND Age = Young	LowRisk
ChestPain = NoPain AND HbA1c = VeryHealthy AND LDL = HIgh AND HDL = Healthy AND HeartRate = VeryHealthy AND BloodPressure = VeryHigh AND Age = VeryOld	HighRisk
ChestPain = NoPain AND HbA1c = VeryHealthy AND LDL = HIgh AND HDL = Healthy AND HeartRate = VeryHealthy AND BloodPressure = VeryHigh AND Age = Old	HighRisk
ChestPain = NoPain AND HbA1c = VeryHealthy AND LDL = HIgh AND HDL = Healthy AND HeartRate = VeryHealthy AND BloodPressure = VeryHigh AND Age = Mid	MediumRisk
ChestPain = NoPain AND HbA1c = VeryHealthy AND LDL = HIgh AND HDL = Healthy AND HeartRate = VeryHealthy AND BloodPressure = VeryHigh AND Age = Young	MediumRisk
ChestPain = NoPain AND HbA1c = VeryHealthy AND LDL = HIgh AND HDL = Healthy AND HeartRate = Healthy AND BloodPressure = High AND Age = VeryOld	HighRisk
ChestPain = NoPain AND HbA1c = VeryHealthy AND LDL = HIgh AND HDL = Healthy AND HeartRate = Healthy AND BloodPressure = High AND Age = Old	HighRisk
ChestPain = NoPain AND HbA1c = VeryHealthy AND LDL = HIgh AND HDL = Healthy AND HeartRate = Healthy AND BloodPressure = High AND Age = Mid	MediumRisk
ChestPain = NoPain AND HbA1c = VeryHealthy AND LDL = HIgh AND HDL = Healthy AND HeartRate = Healthy AND BloodPressure = High AND Age = Young	MediumRisk
ChestPain = NoPain AND HbA1c = VeryHealthy AND LDL = HIgh AND HDL = Healthy AND HeartRate = Healthy AND BloodPressure = Normal AND Age = VeryOld	MediumRisk
ChestPain = NoPain AND HbA1c = VeryHealthy AND LDL = HIgh AND HDL = Healthy AND HeartRate = Healthy AND BloodPressure = Normal AND Age = Old	MediumRisk
ChestPain = NoPain AND HbA1c = VeryHealthy AND LDL = HIgh AND HDL = Healthy AND HeartRate = Healthy AND BloodPressure = Normal AND Age = Mid	LowRisk
ChestPain = NoPain AND HbA1c = VeryHealthy AND LDL = HIgh AND HDL = Healthy AND HeartRate = Healthy AND BloodPressure = Normal AND Age = Young	LowRisk
ChestPain = NoPain AND HbA1c = VeryHealthy AND LDL = HIgh AND HDL = Healthy AND HeartRate = Healthy AND BloodPressure = VeryHigh AND Age = VeryOld	HighRisk
ChestPain = NoPain AND HbA1c = VeryHealthy AND LDL = HIgh AND HDL = Healthy AND HeartRate = Healthy AND BloodPressure = VeryHigh AND Age = Old	HighRisk
ChestPain = NoPain AND HbA1c = VeryHealthy AND LDL = HIgh AND HDL = Healthy AND HeartRate = Healthy AND BloodPressure = VeryHigh AND Age = Mid	MediumRisk
ChestPain = NoPain AND HbA1c = VeryHealthy AND LDL = HIgh AND HDL = Healthy AND HeartRate = Healthy AND BloodPressure = VeryHigh AND Age = Young	MediumRisk
ChestPain = NoPain AND HbA1c = VeryHealthy AND LDL = HIgh AND HDL = Healthy AND HeartRate = High AND BloodPressure = High AND Age = VeryOld	HighRisk
ChestPain = NoPain AND HbA1c = VeryHealthy AND LDL = HIgh AND HDL = Healthy AND HeartRate = High AND BloodPressure = High AND Age = Old	HighRisk
ChestPain = NoPain AND HbA1c = VeryHealthy AND LDL = HIgh AND HDL = Healthy AND HeartRate = High AND BloodPressure = High AND Age = Mid	HighRisk
ChestPain = NoPain AND HbA1c = VeryHealthy AND LDL = HIgh AND HDL = Healthy AND HeartRate = High AND BloodPressure = High AND Age = Young	HighRisk
ChestPain = NoPain AND HbA1c = VeryHealthy AND LDL = HIgh AND HDL = Healthy AND HeartRate = High AND BloodPressure = Normal AND Age = VeryOld	MediumRisk
ChestPain = NoPain AND HbA1c = VeryHealthy AND LDL = HIgh AND HDL = Healthy AND HeartRate = High AND BloodPressure = Normal AND Age = Old	MediumRisk
ChestPain = NoPain AND HbA1c = VeryHealthy AND LDL = HIgh AND HDL = Healthy AND HeartRate = High AND BloodPressure = Normal AND Age = Mid	LowRisk
ChestPain = NoPain AND HbA1c = VeryHealthy AND LDL = HIgh AND HDL = Healthy AND HeartRate = High AND BloodPressure = Normal AND Age = Young	LowRisk
ChestPain = NoPain AND HbA1c = VeryHealthy AND LDL = HIgh AND HDL = Healthy AND HeartRate = High AND BloodPressure = VeryHigh AND Age = VeryOld	HighRisk
ChestPain = NoPain AND HbA1c = VeryHealthy AND LDL = HIgh AND HDL = Healthy AND HeartRate = High AND BloodPressure = VeryHigh AND Age = Old	HighRisk
ChestPain = NoPain AND HbA1c = VeryHealthy AND LDL = HIgh AND HDL = Healthy AND HeartRate = High AND BloodPressure = VeryHigh AND Age = Mid	MediumRisk
ChestPain = NoPain AND HbA1c = VeryHealthy AND LDL = HIgh AND HDL = Healthy AND HeartRate = High AND BloodPressure = VeryHigh AND Age = Young	MediumRisk
ChestPain = NoPain AND HbA1c = VeryHealthy AND LDL = VeryHIgh AND HDL = Low AND HeartRate = VeryHealthy AND BloodPressure = High AND Age = VeryOld	HighRisk
ChestPain = NoPain AND HbA1c = VeryHealthy AND LDL = VeryHIgh AND HDL = Low AND HeartRate = VeryHealthy AND BloodPressure = High AND Age = Old	HighRisk
ChestPain = NoPain AND HbA1c = VeryHealthy AND LDL = VeryHIgh AND HDL = Low AND HeartRate = VeryHealthy AND BloodPressure = High AND Age = Mid	MediumRisk
ChestPain = NoPain AND HbA1c = VeryHealthy AND LDL = VeryHIgh AND HDL = Low AND HeartRate = VeryHealthy AND BloodPressure = High AND Age = Young	MediumRisk
ChestPain = NoPain AND HbA1c = VeryHealthy AND LDL = VeryHIgh AND HDL = Low AND HeartRate = VeryHealthy AND BloodPressure = Normal AND Age = VeryOld	HighRisk
ChestPain = NoPain AND HbA1c = VeryHealthy AND LDL = VeryHIgh AND HDL = Low AND HeartRate = VeryHealthy AND BloodPressure = Normal AND Age = Old	HighRisk
ChestPain = NoPain AND HbA1c = VeryHealthy AND LDL = VeryHIgh AND HDL = Low AND HeartRate = VeryHealthy AND BloodPressure = Normal AND Age = Mid	MediumRisk
ChestPain = NoPain AND HbA1c = VeryHealthy AND LDL = VeryHIgh AND HDL = Low AND HeartRate = VeryHealthy AND BloodPressure = Normal AND Age = Young	MediumRisk
ChestPain = NoPain AND HbA1c = VeryHealthy AND LDL = VeryHIgh AND HDL = Low AND HeartRate = VeryHealthy AND BloodPressure = VeryHigh AND Age = VeryOld	MediumRisk
ChestPain = NoPain AND HbA1c = VeryHealthy AND LDL = VeryHIgh AND HDL = Low AND HeartRate = VeryHealthy AND BloodPressure = VeryHigh AND Age = Old	MediumRisk
ChestPain = NoPain AND HbA1c = VeryHealthy AND LDL = VeryHIgh AND HDL = Low AND HeartRate = VeryHealthy AND BloodPressure = VeryHigh AND Age = Mid	MediumRisk
ChestPain = NoPain AND HbA1c = VeryHealthy AND LDL = VeryHIgh AND HDL = Low AND HeartRate = VeryHealthy AND BloodPressure = VeryHigh AND Age = Young	MediumRisk
ChestPain = NoPain AND HbA1c = VeryHealthy AND LDL = VeryHIgh AND HDL = Low AND HeartRate = Healthy AND BloodPressure = High AND Age = VeryOld	MediumRisk
ChestPain = NoPain AND HbA1c = VeryHealthy AND LDL = VeryHIgh AND HDL = Low AND HeartRate = Healthy AND BloodPressure = High AND Age = Old	MediumRisk
ChestPain = NoPain AND HbA1c = VeryHealthy AND LDL = VeryHIgh AND HDL = Low AND HeartRate = Healthy AND BloodPressure = High AND Age = Mid	MediumRisk
ChestPain = NoPain AND HbA1c = VeryHealthy AND LDL = VeryHIgh AND HDL = Low AND HeartRate = Healthy AND BloodPressure = High AND Age = Young	MediumRisk
ChestPain = NoPain AND HbA1c = VeryHealthy AND LDL = VeryHIgh AND HDL = Low AND HeartRate = Healthy AND BloodPressure = Normal AND Age = VeryOld	MediumRisk
ChestPain = NoPain AND HbA1c = VeryHealthy AND LDL = VeryHIgh AND HDL = Low AND HeartRate = Healthy AND BloodPressure = Normal AND Age = Old	MediumRisk
ChestPain = NoPain AND HbA1c = VeryHealthy AND LDL = VeryHIgh AND HDL = Low AND HeartRate = Healthy AND BloodPressure = Normal AND Age = Mid	MediumRisk
ChestPain = NoPain AND HbA1c = VeryHealthy AND LDL = VeryHIgh AND HDL = Low AND HeartRate = Healthy AND BloodPressure = Normal AND Age = Young	MediumRisk
ChestPain = NoPain AND HbA1c = VeryHealthy AND LDL = VeryHIgh AND HDL = Low AND HeartRate = Healthy AND BloodPressure = VeryHigh AND Age = VeryOld	HighRisk
ChestPain = NoPain AND HbA1c = VeryHealthy AND LDL = VeryHIgh AND HDL = Low AND HeartRate = Healthy AND BloodPressure = VeryHigh AND Age = Old	HighRisk
ChestPain = NoPain AND HbA1c = VeryHealthy AND LDL = VeryHIgh AND HDL = Low AND HeartRate = Healthy AND BloodPressure = VeryHigh AND Age = Mid	HighRisk
ChestPain = NoPain AND HbA1c = VeryHealthy AND LDL = VeryHIgh AND HDL = Low AND HeartRate = Healthy AND BloodPressure = VeryHigh AND Age = Young	MediumRisk
ChestPain = NoPain AND HbA1c = VeryHealthy AND LDL = VeryHIgh AND HDL = Low AND HeartRate = High AND BloodPressure = High AND Age = VeryOld	HighRisk
ChestPain = NoPain AND HbA1c = VeryHealthy AND LDL = VeryHIgh AND HDL = Low AND HeartRate = High AND BloodPressure = High AND Age = Old	HighRisk
ChestPain = NoPain AND HbA1c = VeryHealthy AND LDL = VeryHIgh AND HDL = Low AND HeartRate = High AND BloodPressure = High AND Age = Mid	HighRisk
ChestPain = NoPain AND HbA1c = VeryHealthy AND LDL = VeryHIgh AND HDL = Low AND HeartRate = High AND BloodPressure = High AND Age = Young	HighRisk
ChestPain = NoPain AND HbA1c = VeryHealthy AND LDL = VeryHIgh AND HDL = Low AND HeartRate = High AND BloodPressure = Normal AND Age = VeryOld	HighRisk
ChestPain = NoPain AND HbA1c = VeryHealthy AND LDL = VeryHIgh AND HDL = Low AND HeartRate = High AND BloodPressure = Normal AND Age = Old	HighRisk
ChestPain = NoPain AND HbA1c = VeryHealthy AND LDL = VeryHIgh AND HDL = Low AND HeartRate = High AND BloodPressure = Normal AND Age = Mid	MediumRisk
ChestPain = NoPain AND HbA1c = VeryHealthy AND LDL = VeryHIgh AND HDL = Low AND HeartRate = High AND BloodPressure = Normal AND Age = Young	MediumRisk
ChestPain = NoPain AND HbA1c = VeryHealthy AND LDL = VeryHIgh AND HDL = Low AND HeartRate = High AND BloodPressure = VeryHigh AND Age = VeryOld	HighRisk
ChestPain = NoPain AND HbA1c = VeryHealthy AND LDL = VeryHIgh AND HDL = Low AND HeartRate = High AND BloodPressure = VeryHigh AND Age = Old	HighRisk
ChestPain = NoPain AND HbA1c = VeryHealthy AND LDL = VeryHIgh AND HDL = Low AND HeartRate = High AND BloodPressure = VeryHigh AND Age = Mid	HighRisk
ChestPain = NoPain AND HbA1c = VeryHealthy AND LDL = VeryHIgh AND HDL = Low AND HeartRate = High AND BloodPressure = VeryHigh AND Age = Young	HighRisk
ChestPain = NoPain AND HbA1c = VeryHealthy AND LDL = VeryHIgh AND HDL = Healthy AND HeartRate = VeryHealthy AND BloodPressure = High AND Age = VeryOld	HighRisk
ChestPain = NoPain AND HbA1c = VeryHealthy AND LDL = VeryHIgh AND HDL = Healthy AND HeartRate = VeryHealthy AND BloodPressure = High AND Age = Old	HighRisk
ChestPain = NoPain AND HbA1c = VeryHealthy AND LDL = VeryHIgh AND HDL = Healthy AND HeartRate = VeryHealthy AND BloodPressure = High AND Age = Mid	MediumRisk
ChestPain = NoPain AND HbA1c = VeryHealthy AND LDL = VeryHIgh AND HDL = Healthy AND HeartRate = VeryHealthy AND BloodPressure = High AND Age = Young	MediumRisk
ChestPain = NoPain AND HbA1c = VeryHealthy AND LDL = VeryHIgh AND HDL = Healthy AND HeartRate = VeryHealthy AND BloodPressure = Normal AND Age = VeryOld	MediumRisk
ChestPain = NoPain AND HbA1c = VeryHealthy AND LDL = VeryHIgh AND HDL = Healthy AND HeartRate = VeryHealthy AND BloodPressure = Normal AND Age = Old	MediumRisk
ChestPain = NoPain AND HbA1c = VeryHealthy AND LDL = VeryHIgh AND HDL = Healthy AND HeartRate = VeryHealthy AND BloodPressure = Normal AND Age = Mid	LowRisk
ChestPain = NoPain AND HbA1c = VeryHealthy AND LDL = VeryHIgh AND HDL = Healthy AND HeartRate = VeryHealthy AND BloodPressure = Normal AND Age = Young	LowRisk
ChestPain = NoPain AND HbA1c = VeryHealthy AND LDL = VeryHIgh AND HDL = Healthy AND HeartRate = VeryHealthy AND BloodPressure = VeryHigh AND Age = VeryOld	HighRisk
ChestPain = NoPain AND HbA1c = VeryHealthy AND LDL = VeryHIgh AND HDL = Healthy AND HeartRate = VeryHealthy AND BloodPressure = VeryHigh AND Age = Old	HighRisk
ChestPain = NoPain AND HbA1c = VeryHealthy AND LDL = VeryHIgh AND HDL = Healthy AND HeartRate = VeryHealthy AND BloodPressure = VeryHigh AND Age = Mid	HighRisk
ChestPain = NoPain AND HbA1c = VeryHealthy AND LDL = VeryHIgh AND HDL = Healthy AND HeartRate = VeryHealthy AND BloodPressure = VeryHigh AND Age = Young	HighRisk
ChestPain = NoPain AND HbA1c = VeryHealthy AND LDL = VeryHIgh AND HDL = Healthy AND HeartRate = Healthy AND BloodPressure = High AND Age = VeryOld	HighRisk
ChestPain = NoPain AND HbA1c = VeryHealthy AND LDL = VeryHIgh AND HDL = Healthy AND HeartRate = Healthy AND BloodPressure = High AND Age = Old	HighRisk
ChestPain = NoPain AND HbA1c = VeryHealthy AND LDL = VeryHIgh AND HDL = Healthy AND HeartRate = Healthy AND BloodPressure = High AND Age = Mid	MediumRisk
ChestPain = NoPain AND HbA1c = VeryHealthy AND LDL = VeryHIgh AND HDL = Healthy AND HeartRate = Healthy AND BloodPressure = High AND Age = Young	MediumRisk
ChestPain = NoPain AND HbA1c = VeryHealthy AND LDL = VeryHIgh AND HDL = Healthy AND HeartRate = Healthy AND BloodPressure = Normal AND Age = VeryOld	MediumRisk
ChestPain = NoPain AND HbA1c = VeryHealthy AND LDL = VeryHIgh AND HDL = Healthy AND HeartRate = Healthy AND BloodPressure = Normal AND Age = Old	MediumRisk
ChestPain = NoPain AND HbA1c = VeryHealthy AND LDL = VeryHIgh AND HDL = Healthy AND HeartRate = Healthy AND BloodPressure = Normal AND Age = Mid	LowRisk
ChestPain = NoPain AND HbA1c = VeryHealthy AND LDL = VeryHIgh AND HDL = Healthy AND HeartRate = Healthy AND BloodPressure = Normal AND Age = Young	LowRisk
ChestPain = NoPain AND HbA1c = VeryHealthy AND LDL = VeryHIgh AND HDL = Healthy AND HeartRate = Healthy AND BloodPressure = VeryHigh AND Age = VeryOld	HighRisk
ChestPain = NoPain AND HbA1c = VeryHealthy AND LDL = VeryHIgh AND HDL = Healthy AND HeartRate = Healthy AND BloodPressure = VeryHigh AND Age = Old	HighRisk
ChestPain = NoPain AND HbA1c = VeryHealthy AND LDL = VeryHIgh AND HDL = Healthy AND HeartRate = Healthy AND BloodPressure = VeryHigh AND Age = Mid	HighRisk
ChestPain = NoPain AND HbA1c = VeryHealthy AND LDL = VeryHIgh AND HDL = Healthy AND HeartRate = Healthy AND BloodPressure = VeryHigh AND Age = Young	HighRisk
ChestPain = NoPain AND HbA1c = VeryHealthy AND LDL = VeryHIgh AND HDL = Healthy AND HeartRate = High AND BloodPressure = High AND Age = VeryOld	HighRisk
ChestPain = NoPain AND HbA1c = VeryHealthy AND LDL = VeryHIgh AND HDL = Healthy AND HeartRate = High AND BloodPressure = High AND Age = Old	HighRisk
ChestPain = NoPain AND HbA1c = VeryHealthy AND LDL = VeryHIgh AND HDL = Healthy AND HeartRate = High AND BloodPressure = High AND Age = Mid	MediumRisk
ChestPain = NoPain AND HbA1c = VeryHealthy AND LDL = VeryHIgh AND HDL = Healthy AND HeartRate = High AND BloodPressure = High AND Age = Young	HighRisk
ChestPain = NoPain AND HbA1c = VeryHealthy AND LDL = VeryHIgh AND HDL = Healthy AND HeartRate = High AND BloodPressure = Normal AND Age = VeryOld	HighRisk
ChestPain = NoPain AND HbA1c = VeryHealthy AND LDL = VeryHIgh AND HDL = Healthy AND HeartRate = High AND BloodPressure = Normal AND Age = Old	HighRisk
ChestPain = NoPain AND HbA1c = VeryHealthy AND LDL = VeryHIgh AND HDL = Healthy AND HeartRate = High AND BloodPressure = Normal AND Age = Mid	MediumRisk
ChestPain = NoPain AND HbA1c = VeryHealthy AND LDL = VeryHIgh AND HDL = Healthy AND HeartRate = High AND BloodPressure = Normal AND Age = Young	MediumRisk
ChestPain = NoPain AND HbA1c = VeryHealthy AND LDL = VeryHIgh AND HDL = Healthy AND HeartRate = High AND BloodPressure = VeryHigh AND Age = VeryOld	HighRisk
ChestPain = NoPain AND HbA1c = VeryHealthy AND LDL = VeryHIgh AND HDL = Healthy AND HeartRate = High AND BloodPressure = VeryHigh AND Age = Old	HighRisk
ChestPain = NoPain AND HbA1c = VeryHealthy AND LDL = VeryHIgh AND HDL = Healthy AND HeartRate = High AND BloodPressure = VeryHigh AND Age = Mid	HighRisk
ChestPain = NoPain AND HbA1c = VeryHealthy AND LDL = VeryHIgh AND HDL = Healthy AND HeartRate = High AND BloodPressure = VeryHigh AND Age = Young	HighRisk
ChestPain = NoPain AND HbA1c = VeryHealthy AND LDL = XHIgh AND HDL = Low AND HeartRate = VeryHealthy AND BloodPressure = High AND Age = VeryOld	HighRisk
ChestPain = NoPain AND HbA1c = VeryHealthy AND LDL = XHIgh AND HDL = Low AND HeartRate = VeryHealthy AND BloodPressure = High AND Age = Old	HighRisk
ChestPain = NoPain AND HbA1c = VeryHealthy AND LDL = XHIgh AND HDL = Low AND HeartRate = VeryHealthy AND BloodPressure = High AND Age = Mid	HighRisk
ChestPain = NoPain AND HbA1c = VeryHealthy AND LDL = XHIgh AND HDL = Low AND HeartRate = VeryHealthy AND BloodPressure = High AND Age = Young	HighRisk
ChestPain = NoPain AND HbA1c = VeryHealthy AND LDL = XHIgh AND HDL = Low AND HeartRate = VeryHealthy AND BloodPressure = Normal AND Age = VeryOld	HighRisk
ChestPain = NoPain AND HbA1c = VeryHealthy AND LDL = XHIgh AND HDL = Low AND HeartRate = VeryHealthy AND BloodPressure = Normal AND Age = Old	HighRisk
ChestPain = NoPain AND HbA1c = VeryHealthy AND LDL = XHIgh AND HDL = Low AND HeartRate = VeryHealthy AND BloodPressure = Normal AND Age = Mid	HighRisk
ChestPain = NoPain AND HbA1c = VeryHealthy AND LDL = XHIgh AND HDL = Low AND HeartRate = VeryHealthy AND BloodPressure = Normal AND Age = Young	HighRisk
ChestPain = NoPain AND HbA1c = VeryHealthy AND LDL = XHIgh AND HDL = Low AND HeartRate = VeryHealthy AND BloodPressure = VeryHigh AND Age = VeryOld	HighRisk
ChestPain = NoPain AND HbA1c = VeryHealthy AND LDL = XHIgh AND HDL = Low AND HeartRate = VeryHealthy AND BloodPressure = VeryHigh AND Age = Old	HighRisk
ChestPain = NoPain AND HbA1c = VeryHealthy AND LDL = XHIgh AND HDL = Low AND HeartRate = VeryHealthy AND BloodPressure = VeryHigh AND Age = Mid	HighRisk
ChestPain = NoPain AND HbA1c = VeryHealthy AND LDL = XHIgh AND HDL = Low AND HeartRate = VeryHealthy AND BloodPressure = VeryHigh AND Age = Young	HighRisk
ChestPain = NoPain AND HbA1c = VeryHealthy AND LDL = XHIgh AND HDL = Low AND HeartRate = Healthy AND BloodPressure = High AND Age = VeryOld	HighRisk
ChestPain = NoPain AND HbA1c = VeryHealthy AND LDL = XHIgh AND HDL = Low AND HeartRate = Healthy AND BloodPressure = High AND Age = Old	HighRisk
ChestPain = NoPain AND HbA1c = VeryHealthy AND LDL = XHIgh AND HDL = Low AND HeartRate = Healthy AND BloodPressure = High AND Age = Mid	HighRisk
ChestPain = NoPain AND HbA1c = VeryHealthy AND LDL = XHIgh AND HDL = Low AND HeartRate = Healthy AND BloodPressure = High AND Age = Young	HighRisk
ChestPain = NoPain AND HbA1c = VeryHealthy AND LDL = XHIgh AND HDL = Low AND HeartRate = Healthy AND BloodPressure = Normal AND Age = VeryOld	HighRisk
ChestPain = NoPain AND HbA1c = VeryHealthy AND LDL = XHIgh AND HDL = Low AND HeartRate = Healthy AND BloodPressure = Normal AND Age = Old	HighRisk
ChestPain = NoPain AND HbA1c = VeryHealthy AND LDL = XHIgh AND HDL = Low AND HeartRate = Healthy AND BloodPressure = Normal AND Age = Mid	HighRisk
ChestPain = NoPain AND HbA1c = VeryHealthy AND LDL = XHIgh AND HDL = Low AND HeartRate = Healthy AND BloodPressure = Normal AND Age = Young	HighRisk
ChestPain = NoPain AND HbA1c = VeryHealthy AND LDL = XHIgh AND HDL = Low AND HeartRate = Healthy AND BloodPressure = VeryHigh AND Age = VeryOld	HighRisk
ChestPain = NoPain AND HbA1c = VeryHealthy AND LDL = XHIgh AND HDL = Low AND HeartRate = Healthy AND BloodPressure = VeryHigh AND Age = Old	HighRisk
ChestPain = NoPain AND HbA1c = VeryHealthy AND LDL = XHIgh AND HDL = Low AND HeartRate = Healthy AND BloodPressure = VeryHigh AND Age = Mid	HighRisk
ChestPain = NoPain AND HbA1c = VeryHealthy AND LDL = XHIgh AND HDL = Low AND HeartRate = Healthy AND BloodPressure = VeryHigh AND Age = Young	HighRisk
ChestPain = NoPain AND HbA1c = VeryHealthy AND LDL = XHIgh AND HDL = Low AND HeartRate = High AND BloodPressure = High AND Age = VeryOld	HighRisk
ChestPain = NoPain AND HbA1c = VeryHealthy AND LDL = XHIgh AND HDL = Low AND HeartRate = High AND BloodPressure = High AND Age = Old	HighRisk
ChestPain = NoPain AND HbA1c = VeryHealthy AND LDL = XHIgh AND HDL = Low AND HeartRate = High AND BloodPressure = High AND Age = Mid	HighRisk
ChestPain = NoPain AND HbA1c = VeryHealthy AND LDL = XHIgh AND HDL = Low AND HeartRate = High AND BloodPressure = High AND Age = Young	HighRisk
ChestPain = NoPain AND HbA1c = VeryHealthy AND LDL = XHIgh AND HDL = Low AND HeartRate = High AND BloodPressure = Normal AND Age = VeryOld	HighRisk
ChestPain = NoPain AND HbA1c = VeryHealthy AND LDL = XHIgh AND HDL = Low AND HeartRate = High AND BloodPressure = Normal AND Age = Old	HighRisk
ChestPain = NoPain AND HbA1c = VeryHealthy AND LDL = XHIgh AND HDL = Low AND HeartRate = High AND BloodPressure = Normal AND Age = Mid	MediumRisk
ChestPain = NoPain AND HbA1c = VeryHealthy AND LDL = XHIgh AND HDL = Low AND HeartRate = High AND BloodPressure = Normal AND Age = Young	MediumRisk
ChestPain = NoPain AND HbA1c = VeryHealthy AND LDL = XHIgh AND HDL = Low AND HeartRate = High AND BloodPressure = VeryHigh AND Age = VeryOld	HighRisk
ChestPain = NoPain AND HbA1c = VeryHealthy AND LDL = XHIgh AND HDL = Low AND HeartRate = High AND BloodPressure = VeryHigh AND Age = Old	HighRisk
ChestPain = NoPain AND HbA1c = VeryHealthy AND LDL = XHIgh AND HDL = Low AND HeartRate = High AND BloodPressure = VeryHigh AND Age = Mid	HighRisk
ChestPain = NoPain AND HbA1c = VeryHealthy AND LDL = XHIgh AND HDL = Low AND HeartRate = High AND BloodPressure = VeryHigh AND Age = Young	HighRisk
ChestPain = NoPain AND HbA1c = VeryHealthy AND LDL = XHIgh AND HDL = Healthy AND HeartRate = VeryHealthy AND BloodPressure = High AND Age = VeryOld	HighRisk
ChestPain = NoPain AND HbA1c = VeryHealthy AND LDL = XHIgh AND HDL = Healthy AND HeartRate = VeryHealthy AND BloodPressure = High AND Age = Old	HighRisk
ChestPain = NoPain AND HbA1c = VeryHealthy AND LDL = XHIgh AND HDL = Healthy AND HeartRate = VeryHealthy AND BloodPressure = High AND Age = Mid	HighRisk
ChestPain = NoPain AND HbA1c = VeryHealthy AND LDL = XHIgh AND HDL = Healthy AND HeartRate = VeryHealthy AND BloodPressure = High AND Age = Young	HighRisk
ChestPain = NoPain AND HbA1c = VeryHealthy AND LDL = XHIgh AND HDL = Healthy AND HeartRate = VeryHealthy AND BloodPressure = Normal AND Age = VeryOld	MediumRisk
ChestPain = NoPain AND HbA1c = VeryHealthy AND LDL = XHIgh AND HDL = Healthy AND HeartRate = VeryHealthy AND BloodPressure = Normal AND Age = Old	MediumRisk
ChestPain = NoPain AND HbA1c = VeryHealthy AND LDL = XHIgh AND HDL = Healthy AND HeartRate = VeryHealthy AND BloodPressure = Normal AND Age = Mid	MediumRisk
ChestPain = NoPain AND HbA1c = VeryHealthy AND LDL = XHIgh AND HDL = Healthy AND HeartRate = VeryHealthy AND BloodPressure = Normal AND Age = Young	MediumRisk
ChestPain = NoPain AND HbA1c = VeryHealthy AND LDL = XHIgh AND HDL = Healthy AND HeartRate = VeryHealthy AND BloodPressure = VeryHigh AND Age = VeryOld	HighRisk
ChestPain = NoPain AND HbA1c = VeryHealthy AND LDL = XHIgh AND HDL = Healthy AND HeartRate = VeryHealthy AND BloodPressure = VeryHigh AND Age = Old	HighRisk
ChestPain = NoPain AND HbA1c = VeryHealthy AND LDL = XHIgh AND HDL = Healthy AND HeartRate = VeryHealthy AND BloodPressure = VeryHigh AND Age = Mid	HighRisk
ChestPain = NoPain AND HbA1c = VeryHealthy AND LDL = XHIgh AND HDL = Healthy AND HeartRate = VeryHealthy AND BloodPressure = VeryHigh AND Age = Young	HighRisk
ChestPain = NoPain AND HbA1c = VeryHealthy AND LDL = XHIgh AND HDL = Healthy AND HeartRate = Healthy AND BloodPressure = High AND Age = VeryOld	HighRisk
ChestPain = NoPain AND HbA1c = VeryHealthy AND LDL = XHIgh AND HDL = Healthy AND HeartRate = Healthy AND BloodPressure = High AND Age = Old	HighRisk
ChestPain = NoPain AND HbA1c = VeryHealthy AND LDL = XHIgh AND HDL = Healthy AND HeartRate = Healthy AND BloodPressure = High AND Age = Mid	HighRisk
ChestPain = NoPain AND HbA1c = VeryHealthy AND LDL = XHIgh AND HDL = Healthy AND HeartRate = Healthy AND BloodPressure = High AND Age = Young	MediumRisk
ChestPain = NoPain AND HbA1c = VeryHealthy AND LDL = XHIgh AND HDL = Healthy AND HeartRate = Healthy AND BloodPressure = Normal AND Age = VeryOld	MediumRisk
ChestPain = NoPain AND HbA1c = VeryHealthy AND LDL = XHIgh AND HDL = Healthy AND HeartRate = Healthy AND BloodPressure = Normal AND Age = Old	MediumRisk
ChestPain = NoPain AND HbA1c = VeryHealthy AND LDL = XHIgh AND HDL = Healthy AND HeartRate = Healthy AND BloodPressure = Normal AND Age = Mid	MediumRisk
ChestPain = NoPain AND HbA1c = VeryHealthy AND LDL = XHIgh AND HDL = Healthy AND HeartRate = Healthy AND BloodPressure = Normal AND Age = Young	MediumRisk
ChestPain = NoPain AND HbA1c = VeryHealthy AND LDL = XHIgh AND HDL = Healthy AND HeartRate = Healthy AND BloodPressure = VeryHigh AND Age = VeryOld	HighRisk
ChestPain = NoPain AND HbA1c = VeryHealthy AND LDL = XHIgh AND HDL = Healthy AND HeartRate = Healthy AND BloodPressure = VeryHigh AND Age = Old	HighRisk
ChestPain = NoPain AND HbA1c = VeryHealthy AND LDL = XHIgh AND HDL = Healthy AND HeartRate = Healthy AND BloodPressure = VeryHigh AND Age = Mid	HighRisk
ChestPain = NoPain AND HbA1c = VeryHealthy AND LDL = XHIgh AND HDL = Healthy AND HeartRate = Healthy AND BloodPressure = VeryHigh AND Age = Young	MediumRisk
ChestPain = NoPain AND HbA1c = VeryHealthy AND LDL = XHIgh AND HDL = Healthy AND HeartRate = High AND BloodPressure = High AND Age = VeryOld	HighRisk
ChestPain = NoPain AND HbA1c = VeryHealthy AND LDL = XHIgh AND HDL = Healthy AND HeartRate = High AND BloodPressure = High AND Age = Old	HighRisk
ChestPain = NoPain AND HbA1c = VeryHealthy AND LDL = XHIgh AND HDL = Healthy AND HeartRate = High AND BloodPressure = High AND Age = Mid	HighRisk
ChestPain = NoPain AND HbA1c = VeryHealthy AND LDL = XHIgh AND HDL = Healthy AND HeartRate = High AND BloodPressure = High AND Age = Young	HighRisk
ChestPain = NoPain AND HbA1c = VeryHealthy AND LDL = XHIgh AND HDL = Healthy AND HeartRate = High AND BloodPressure = Normal AND Age = VeryOld	HighRisk
ChestPain = NoPain AND HbA1c = VeryHealthy AND LDL = XHIgh AND HDL = Healthy AND HeartRate = High AND BloodPressure = Normal AND Age = Old	HighRisk
ChestPain = NoPain AND HbA1c = VeryHealthy AND LDL = XHIgh AND HDL = Healthy AND HeartRate = High AND BloodPressure = Normal AND Age = Mid	MediumRisk
ChestPain = NoPain AND HbA1c = VeryHealthy AND LDL = XHIgh AND HDL = Healthy AND HeartRate = High AND BloodPressure = Normal AND Age = Young	MediumRisk
ChestPain = NoPain AND HbA1c = VeryHealthy AND LDL = XHIgh AND HDL = Healthy AND HeartRate = High AND BloodPressure = VeryHigh AND Age = VeryOld	HighRisk
ChestPain = NoPain AND HbA1c = VeryHealthy AND LDL = XHIgh AND HDL = Healthy AND HeartRate = High AND BloodPressure = VeryHigh AND Age = Old	HighRisk
ChestPain = NoPain AND HbA1c = VeryHealthy AND LDL = XHIgh AND HDL = Healthy AND HeartRate = High AND BloodPressure = VeryHigh AND Age = Mid	HighRisk
ChestPain = NoPain AND HbA1c = VeryHealthy AND LDL = XHIgh AND HDL = Healthy AND HeartRate = High AND BloodPressure = VeryHigh AND Age = Young	HighRisk
ChestPain = NoPain AND HbA1c = Healthy AND LDL = VeryHealthy AND HDL = Low AND HeartRate = VeryHealthy AND BloodPressure = High AND Age = VeryOld	HighRisk
ChestPain = NoPain AND HbA1c = Healthy AND LDL = VeryHealthy AND HDL = Low AND HeartRate = VeryHealthy AND BloodPressure = High AND Age = Old	HighRisk
ChestPain = NoPain AND HbA1c = Healthy AND LDL = VeryHealthy AND HDL = Low AND HeartRate = VeryHealthy AND BloodPressure = High AND Age = Mid	MediumRisk
ChestPain = NoPain AND HbA1c = Healthy AND LDL = VeryHealthy AND HDL = Low AND HeartRate = VeryHealthy AND BloodPressure = High AND Age = Young	LowRisk
ChestPain = NoPain AND HbA1c = Healthy AND LDL = VeryHealthy AND HDL = Low AND HeartRate = VeryHealthy AND BloodPressure = Normal AND Age = VeryOld	MediumRisk
ChestPain = NoPain AND HbA1c = Healthy AND LDL = VeryHealthy AND HDL = Low AND HeartRate = VeryHealthy AND BloodPressure = Normal AND Age = Old	MediumRisk
ChestPain = NoPain AND HbA1c = Healthy AND LDL = VeryHealthy AND HDL = Low AND HeartRate = VeryHealthy AND BloodPressure = Normal AND Age = Mid	LowRisk
ChestPain = NoPain AND HbA1c = Healthy AND LDL = VeryHealthy AND HDL = Low AND HeartRate = VeryHealthy AND BloodPressure = Normal AND Age = Young	LowRisk
ChestPain = NoPain AND HbA1c = Healthy AND LDL = VeryHealthy AND HDL = Low AND HeartRate = VeryHealthy AND BloodPressure = VeryHigh AND Age = VeryOld	HighRisk
ChestPain = NoPain AND HbA1c = Healthy AND LDL = VeryHealthy AND HDL = Low AND HeartRate = VeryHealthy AND BloodPressure = VeryHigh AND Age = Old	HighRisk
ChestPain = NoPain AND HbA1c = Healthy AND LDL = VeryHealthy AND HDL = Low AND HeartRate = VeryHealthy AND BloodPressure = VeryHigh AND Age = Mid	MediumRisk
ChestPain = NoPain AND HbA1c = Healthy AND LDL = VeryHealthy AND HDL = Low AND HeartRate = VeryHealthy AND BloodPressure = VeryHigh AND Age = Young	MediumRisk
ChestPain = NoPain AND HbA1c = Healthy AND LDL = VeryHealthy AND HDL = Low AND HeartRate = Healthy AND BloodPressure = High AND Age = VeryOld	HighRisk
ChestPain = NoPain AND HbA1c = Healthy AND LDL = VeryHealthy AND HDL = Low AND HeartRate = Healthy AND BloodPressure = High AND Age = Old	HighRisk
ChestPain = NoPain AND HbA1c = Healthy AND LDL = VeryHealthy AND HDL = Low AND HeartRate = Healthy AND BloodPressure = High AND Age = Mid	MediumRisk
ChestPain = NoPain AND HbA1c = Healthy AND LDL = VeryHealthy AND HDL = Low AND HeartRate = Healthy AND BloodPressure = High AND Age = Young	LowRisk
ChestPain = NoPain AND HbA1c = Healthy AND LDL = VeryHealthy AND HDL = Low AND HeartRate = Healthy AND BloodPressure = Normal AND Age = VeryOld	MediumRisk
ChestPain = NoPain AND HbA1c = Healthy AND LDL = VeryHealthy AND HDL = Low AND HeartRate = Healthy AND BloodPressure = Normal AND Age = Old	MediumRisk
ChestPain = NoPain AND HbA1c = Healthy AND LDL = VeryHealthy AND HDL = Low AND HeartRate = Healthy AND BloodPressure = Normal AND Age = Mid	LowRisk
ChestPain = NoPain AND HbA1c = Healthy AND LDL = VeryHealthy AND HDL = Low AND HeartRate = Healthy AND BloodPressure = Normal AND Age = Young	LowRisk
ChestPain = NoPain AND HbA1c = Healthy AND LDL = VeryHealthy AND HDL = Low AND HeartRate = Healthy AND BloodPressure = VeryHigh AND Age = VeryOld	HighRisk
ChestPain = NoPain AND HbA1c = Healthy AND LDL = VeryHealthy AND HDL = Low AND HeartRate = Healthy AND BloodPressure = VeryHigh AND Age = Old	HighRisk
ChestPain = NoPain AND HbA1c = Healthy AND LDL = VeryHealthy AND HDL = Low AND HeartRate = Healthy AND BloodPressure = VeryHigh AND Age = Mid	MediumRisk
ChestPain = NoPain AND HbA1c = Healthy AND LDL = VeryHealthy AND HDL = Low AND HeartRate = Healthy AND BloodPressure = VeryHigh AND Age = Young	MediumRisk
ChestPain = NoPain AND HbA1c = Healthy AND LDL = VeryHealthy AND HDL = Low AND HeartRate = High AND BloodPressure = High AND Age = VeryOld	HighRisk
ChestPain = NoPain AND HbA1c = Healthy AND LDL = VeryHealthy AND HDL = Low AND HeartRate = High AND BloodPressure = High AND Age = Old	HighRisk
ChestPain = NoPain AND HbA1c = Healthy AND LDL = VeryHealthy AND HDL = Low AND HeartRate = High AND BloodPressure = High AND Age = Mid	MediumRisk
ChestPain = NoPain AND HbA1c = Healthy AND LDL = VeryHealthy AND HDL = Low AND HeartRate = High AND BloodPressure = High AND Age = Young	MediumRisk
ChestPain = NoPain AND HbA1c = Healthy AND LDL = VeryHealthy AND HDL = Low AND HeartRate = High AND BloodPressure = Normal AND Age = VeryOld	MediumRisk
ChestPain = NoPain AND HbA1c = Healthy AND LDL = VeryHealthy AND HDL = Low AND HeartRate = High AND BloodPressure = Normal AND Age = Old	MediumRisk
ChestPain = NoPain AND HbA1c = Healthy AND LDL = VeryHealthy AND HDL = Low AND HeartRate = High AND BloodPressure = Normal AND Age = Mid	LowRisk
ChestPain = NoPain AND HbA1c = Healthy AND LDL = VeryHealthy AND HDL = Low AND HeartRate = High AND BloodPressure = Normal AND Age = Young	LowRisk
ChestPain = NoPain AND HbA1c = Healthy AND LDL = VeryHealthy AND HDL = Low AND HeartRate = High AND BloodPressure = VeryHigh AND Age = VeryOld	HighRisk
ChestPain = NoPain AND HbA1c = Healthy AND LDL = VeryHealthy AND HDL = Low AND HeartRate = High AND BloodPressure = VeryHigh AND Age = Old	HighRisk
ChestPain = NoPain AND HbA1c = Healthy AND LDL = VeryHealthy AND HDL = Low AND HeartRate = High AND BloodPressure = VeryHigh AND Age = Mid	HighRisk
ChestPain = NoPain AND HbA1c = Healthy AND LDL = VeryHealthy AND HDL = Low AND HeartRate = High AND BloodPressure = VeryHigh AND Age = Young	MediumRisk
ChestPain = NoPain AND HbA1c = Healthy AND LDL = VeryHealthy AND HDL = Healthy AND HeartRate = VeryHealthy AND BloodPressure = High AND Age = VeryOld	MediumRisk
ChestPain = NoPain AND HbA1c = Healthy AND LDL = VeryHealthy AND HDL = Healthy AND HeartRate = VeryHealthy AND BloodPressure = High AND Age = Old	MediumRisk
ChestPain = NoPain AND HbA1c = Healthy AND LDL = VeryHealthy AND HDL = Healthy AND HeartRate = VeryHealthy AND BloodPressure = High AND Age = Mid	LowRisk
ChestPain = NoPain AND HbA1c = Healthy AND LDL = VeryHealthy AND HDL = Healthy AND HeartRate = VeryHealthy AND BloodPressure = High AND Age = Young	LowRisk
ChestPain = NoPain AND HbA1c = Healthy AND LDL = VeryHealthy AND HDL = Healthy AND HeartRate = VeryHealthy AND BloodPressure = Normal AND Age = VeryOld	Healthy
ChestPain = NoPain AND HbA1c = Healthy AND LDL = VeryHealthy AND HDL = Healthy AND HeartRate = VeryHealthy AND BloodPressure = Normal AND Age = Old	Healthy
ChestPain = NoPain AND HbA1c = Healthy AND LDL = VeryHealthy AND HDL = Healthy AND HeartRate = VeryHealthy AND BloodPressure = Normal AND Age = Mid	Healthy
ChestPain = NoPain AND HbA1c = Healthy AND LDL = VeryHealthy AND HDL = Healthy AND HeartRate = VeryHealthy AND BloodPressure = Normal AND Age = Young	Healthy
ChestPain = NoPain AND HbA1c = Healthy AND LDL = VeryHealthy AND HDL = Healthy AND HeartRate = VeryHealthy AND BloodPressure = VeryHigh AND Age = VeryOld	HighRisk
ChestPain = NoPain AND HbA1c = Healthy AND LDL = VeryHealthy AND HDL = Healthy AND HeartRate = VeryHealthy AND BloodPressure = VeryHigh AND Age = Old	MediumRisk
ChestPain = NoPain AND HbA1c = Healthy AND LDL = VeryHealthy AND HDL = Healthy AND HeartRate = VeryHealthy AND BloodPressure = VeryHigh AND Age = Mid	MediumRisk
ChestPain = NoPain AND HbA1c = Healthy AND LDL = VeryHealthy AND HDL = Healthy AND HeartRate = VeryHealthy AND BloodPressure = VeryHigh AND Age = Young	LowRisk
ChestPain = NoPain AND HbA1c = Healthy AND LDL = VeryHealthy AND HDL = Healthy AND HeartRate = Healthy AND BloodPressure = High AND Age = VeryOld	HighRisk
ChestPain = NoPain AND HbA1c = Healthy AND LDL = VeryHealthy AND HDL = Healthy AND HeartRate = Healthy AND BloodPressure = High AND Age = Old	MediumRisk
ChestPain = NoPain AND HbA1c = Healthy AND LDL = VeryHealthy AND HDL = Healthy AND HeartRate = Healthy AND BloodPressure = High AND Age = Mid	LowRisk
ChestPain = NoPain AND HbA1c = Healthy AND LDL = VeryHealthy AND HDL = Healthy AND HeartRate = Healthy AND BloodPressure = High AND Age = Young	LowRisk
ChestPain = NoPain AND HbA1c = Healthy AND LDL = VeryHealthy AND HDL = Healthy AND HeartRate = Healthy AND BloodPressure = Normal AND Age = VeryOld	Healthy
ChestPain = NoPain AND HbA1c = Healthy AND LDL = VeryHealthy AND HDL = Healthy AND HeartRate = Healthy AND BloodPressure = Normal AND Age = Old	Healthy
ChestPain = NoPain AND HbA1c = Healthy AND LDL = VeryHealthy AND HDL = Healthy AND HeartRate = Healthy AND BloodPressure = Normal AND Age = Mid	Healthy
ChestPain = NoPain AND HbA1c = Healthy AND LDL = VeryHealthy AND HDL = Healthy AND HeartRate = Healthy AND BloodPressure = Normal AND Age = Young	Healthy
ChestPain = NoPain AND HbA1c = Healthy AND LDL = VeryHealthy AND HDL = Healthy AND HeartRate = Healthy AND BloodPressure = VeryHigh AND Age = VeryOld	MediumRisk
ChestPain = NoPain AND HbA1c = Healthy AND LDL = VeryHealthy AND HDL = Healthy AND HeartRate = Healthy AND BloodPressure = VeryHigh AND Age = Old	MediumRisk
ChestPain = NoPain AND HbA1c = Healthy AND LDL = VeryHealthy AND HDL = Healthy AND HeartRate = Healthy AND BloodPressure = VeryHigh AND Age = Mid	LowRisk
ChestPain = NoPain AND HbA1c = Healthy AND LDL = VeryHealthy AND HDL = Healthy AND HeartRate = Healthy AND BloodPressure = VeryHigh AND Age = Young	LowRisk
ChestPain = NoPain AND HbA1c = Healthy AND LDL = VeryHealthy AND HDL = Healthy AND HeartRate = High AND BloodPressure = High AND Age = VeryOld	HighRisk
ChestPain = NoPain AND HbA1c = Healthy AND LDL = VeryHealthy AND HDL = Healthy AND HeartRate = High AND BloodPressure = High AND Age = Old	HighRisk
ChestPain = NoPain AND HbA1c = Healthy AND LDL = VeryHealthy AND HDL = Healthy AND HeartRate = High AND BloodPressure = High AND Age = Mid	MediumRisk
ChestPain = NoPain AND HbA1c = Healthy AND LDL = VeryHealthy AND HDL = Healthy AND HeartRate = High AND BloodPressure = High AND Age = Young	LowRisk
ChestPain = NoPain AND HbA1c = Healthy AND LDL = VeryHealthy AND HDL = Healthy AND HeartRate = High AND BloodPressure = Normal AND Age = VeryOld	MediumRisk
ChestPain = NoPain AND HbA1c = Healthy AND LDL = VeryHealthy AND HDL = Healthy AND HeartRate = High AND BloodPressure = Normal AND Age = Old	MediumRisk
ChestPain = NoPain AND HbA1c = Healthy AND LDL = VeryHealthy AND HDL = Healthy AND HeartRate = High AND BloodPressure = Normal AND Age = Mid	LowRisk
ChestPain = NoPain AND HbA1c = Healthy AND LDL = VeryHealthy AND HDL = Healthy AND HeartRate = High AND BloodPressure = Normal AND Age = Young	LowRisk
ChestPain = NoPain AND HbA1c = Healthy AND LDL = VeryHealthy AND HDL = Healthy AND HeartRate = High AND BloodPressure = VeryHigh AND Age = VeryOld	HighRisk
ChestPain = NoPain AND HbA1c = Healthy AND LDL = VeryHealthy AND HDL = Healthy AND HeartRate = High AND BloodPressure = VeryHigh AND Age = Old	HighRisk
ChestPain = NoPain AND HbA1c = Healthy AND LDL = VeryHealthy AND HDL = Healthy AND HeartRate = High AND BloodPressure = VeryHigh AND Age = Mid	MediumRisk
ChestPain = NoPain AND HbA1c = Healthy AND LDL = VeryHealthy AND HDL = Healthy AND HeartRate = High AND BloodPressure = VeryHigh AND Age = Young	MediumRisk
ChestPain = NoPain AND HbA1c = Healthy AND LDL = Healthy AND HDL = Low AND HeartRate = VeryHealthy AND BloodPressure = High AND Age = VeryOld	HighRisk
ChestPain = NoPain AND HbA1c = Healthy AND LDL = Healthy AND HDL = Low AND HeartRate = VeryHealthy AND BloodPressure = High AND Age = Old	HighRisk
ChestPain = NoPain AND HbA1c = Healthy AND LDL = Healthy AND HDL = Low AND HeartRate = VeryHealthy AND BloodPressure = High AND Age = Mid	MediumRisk
ChestPain = NoPain AND HbA1c = Healthy AND LDL = Healthy AND HDL = Low AND HeartRate = VeryHealthy AND BloodPressure = High AND Age = Young	MediumRisk
ChestPain = NoPain AND HbA1c = Healthy AND LDL = Healthy AND HDL = Low AND HeartRate = VeryHealthy AND BloodPressure = Normal AND Age = VeryOld	MediumRisk
ChestPain = NoPain AND HbA1c = Healthy AND LDL = Healthy AND HDL = Low AND HeartRate = VeryHealthy AND BloodPressure = Normal AND Age = Old	MediumRisk
ChestPain = NoPain AND HbA1c = Healthy AND LDL = Healthy AND HDL = Low AND HeartRate = VeryHealthy AND BloodPressure = Normal AND Age = Mid	LowRisk
ChestPain = NoPain AND HbA1c = Healthy AND LDL = Healthy AND HDL = Low AND HeartRate = VeryHealthy AND BloodPressure = Normal AND Age = Young	LowRisk
ChestPain = NoPain AND HbA1c = Healthy AND LDL = Healthy AND HDL = Low AND HeartRate = VeryHealthy AND BloodPressure = VeryHigh AND Age = VeryOld	HighRisk
ChestPain = NoPain AND HbA1c = Healthy AND LDL = Healthy AND HDL = Low AND HeartRate = VeryHealthy AND BloodPressure = VeryHigh AND Age = Old	HighRisk
ChestPain = NoPain AND HbA1c = Healthy AND LDL = Healthy AND HDL = Low AND HeartRate = VeryHealthy AND BloodPressure = VeryHigh AND Age = Mid	MediumRisk
ChestPain = NoPain AND HbA1c = Healthy AND LDL = Healthy AND HDL = Low AND HeartRate = VeryHealthy AND BloodPressure = VeryHigh AND Age = Young	MediumRisk
ChestPain = NoPain AND HbA1c = Healthy AND LDL = Healthy AND HDL = Low AND HeartRate = Healthy AND BloodPressure = High AND Age = VeryOld	HighRisk
ChestPain = NoPain AND HbA1c = Healthy AND LDL = Healthy AND HDL = Low AND HeartRate = Healthy AND BloodPressure = High AND Age = Old	HighRisk
ChestPain = NoPain AND HbA1c = Healthy AND LDL = Healthy AND HDL = Low AND HeartRate = Healthy AND BloodPressure = High AND Age = Mid	MediumRisk
ChestPain = NoPain AND HbA1c = Healthy AND LDL = Healthy AND HDL = Low AND HeartRate = Healthy AND BloodPressure = High AND Age = Young	MediumRisk
ChestPain = NoPain AND HbA1c = Healthy AND LDL = Healthy AND HDL = Low AND HeartRate = Healthy AND BloodPressure = Normal AND Age = VeryOld	MediumRisk
ChestPain = NoPain AND HbA1c = Healthy AND LDL = Healthy AND HDL = Low AND HeartRate = Healthy AND BloodPressure = Normal AND Age = Old	MediumRisk
ChestPain = NoPain AND HbA1c = Healthy AND LDL = Healthy AND HDL = Low AND HeartRate = Healthy AND BloodPressure = Normal AND Age = Mid	LowRisk
ChestPain = NoPain AND HbA1c = Healthy AND LDL = Healthy AND HDL = Low AND HeartRate = Healthy AND BloodPressure = Normal AND Age = Young	LowRisk
ChestPain = NoPain AND HbA1c = Healthy AND LDL = Healthy AND HDL = Low AND HeartRate = Healthy AND BloodPressure = VeryHigh AND Age = VeryOld	HighRisk
ChestPain = NoPain AND HbA1c = Healthy AND LDL = Healthy AND HDL = Low AND HeartRate = Healthy AND BloodPressure = VeryHigh AND Age = Old	HighRisk
ChestPain = NoPain AND HbA1c = Healthy AND LDL = Healthy AND HDL = Low AND HeartRate = Healthy AND BloodPressure = VeryHigh AND Age = Mid	MediumRisk
ChestPain = NoPain AND HbA1c = Healthy AND LDL = Healthy AND HDL = Low AND HeartRate = Healthy AND BloodPressure = VeryHigh AND Age = Young	MediumRisk
ChestPain = NoPain AND HbA1c = Healthy AND LDL = Healthy AND HDL = Low AND HeartRate = High AND BloodPressure = High AND Age = VeryOld	HighRisk
ChestPain = NoPain AND HbA1c = Healthy AND LDL = Healthy AND HDL = Low AND HeartRate = High AND BloodPressure = High AND Age = Old	HighRisk
ChestPain = NoPain AND HbA1c = Healthy AND LDL = Healthy AND HDL = Low AND HeartRate = High AND BloodPressure = High AND Age = Mid	HighRisk
ChestPain = NoPain AND HbA1c = Healthy AND LDL = Healthy AND HDL = Low AND HeartRate = High AND BloodPressure = High AND Age = Young	MediumRisk
ChestPain = NoPain AND HbA1c = Healthy AND LDL = Healthy AND HDL = Low AND HeartRate = High AND BloodPressure = Normal AND Age = VeryOld	HighRisk
ChestPain = NoPain AND HbA1c = Healthy AND LDL = Healthy AND HDL = Low AND HeartRate = High AND BloodPressure = Normal AND Age = Old	MediumRisk
ChestPain = NoPain AND HbA1c = Healthy AND LDL = Healthy AND HDL = Low AND HeartRate = High AND BloodPressure = Normal AND Age = Mid	MediumRisk
ChestPain = NoPain AND HbA1c = Healthy AND LDL = Healthy AND HDL = Low AND HeartRate = High AND BloodPressure = Normal AND Age = Young	MediumRisk
ChestPain = NoPain AND HbA1c = Healthy AND LDL = Healthy AND HDL = Low AND HeartRate = High AND BloodPressure = VeryHigh AND Age = VeryOld	HighRisk
ChestPain = NoPain AND HbA1c = Healthy AND LDL = Healthy AND HDL = Low AND HeartRate = High AND BloodPressure = VeryHigh AND Age = Old	HighRisk
ChestPain = NoPain AND HbA1c = Healthy AND LDL = Healthy AND HDL = Low AND HeartRate = High AND BloodPressure = VeryHigh AND Age = Mid	HighRisk
ChestPain = NoPain AND HbA1c = Healthy AND LDL = Healthy AND HDL = Low AND HeartRate = High AND BloodPressure = VeryHigh AND Age = Young	HighRisk
ChestPain = NoPain AND HbA1c = Healthy AND LDL = Healthy AND HDL = Healthy AND HeartRate = VeryHealthy AND BloodPressure = High AND Age = VeryOld	MediumRisk
ChestPain = NoPain AND HbA1c = Healthy AND LDL = Healthy AND HDL = Healthy AND HeartRate = VeryHealthy AND BloodPressure = High AND Age = Old	MediumRisk
ChestPain = NoPain AND HbA1c = Healthy AND LDL = Healthy AND HDL = Healthy AND HeartRate = VeryHealthy AND BloodPressure = High AND Age = Mid	MediumRisk
ChestPain = NoPain AND HbA1c = Healthy AND LDL = Healthy AND HDL = Healthy AND HeartRate = VeryHealthy AND BloodPressure = High AND Age = Young	LowRisk
ChestPain = NoPain AND HbA1c = Healthy AND LDL = Healthy AND HDL = Healthy AND HeartRate = VeryHealthy AND BloodPressure = Normal AND Age = VeryOld	Healthy
ChestPain = NoPain AND HbA1c = Healthy AND LDL = Healthy AND HDL = Healthy AND HeartRate = VeryHealthy AND BloodPressure = Normal AND Age = Old	Healthy
ChestPain = NoPain AND HbA1c = Healthy AND LDL = Healthy AND HDL = Healthy AND HeartRate = VeryHealthy AND BloodPressure = Normal AND Age = Mid	Healthy
ChestPain = NoPain AND HbA1c = Healthy AND LDL = Healthy AND HDL = Healthy AND HeartRate = VeryHealthy AND BloodPressure = Normal AND Age = Young	Healthy
ChestPain = NoPain AND HbA1c = Healthy AND LDL = Healthy AND HDL = Healthy AND HeartRate = VeryHealthy AND BloodPressure = VeryHigh AND Age = VeryOld	HighRisk
ChestPain = NoPain AND HbA1c = Healthy AND LDL = Healthy AND HDL = Healthy AND HeartRate = VeryHealthy AND BloodPressure = VeryHigh AND Age = Old	MediumRisk
ChestPain = NoPain AND HbA1c = Healthy AND LDL = Healthy AND HDL = Healthy AND HeartRate = VeryHealthy AND BloodPressure = VeryHigh AND Age = Mid	MediumRisk
ChestPain = NoPain AND HbA1c = Healthy AND LDL = Healthy AND HDL = Healthy AND HeartRate = VeryHealthy AND BloodPressure = VeryHigh AND Age = Young	MediumRisk
ChestPain = NoPain AND HbA1c = Healthy AND LDL = Healthy AND HDL = Healthy AND HeartRate = Healthy AND BloodPressure = High AND Age = VeryOld	MediumRisk
ChestPain = NoPain AND HbA1c = Healthy AND LDL = Healthy AND HDL = Healthy AND HeartRate = Healthy AND BloodPressure = High AND Age = Old	MediumRisk
ChestPain = NoPain AND HbA1c = Healthy AND LDL = Healthy AND HDL = Healthy AND HeartRate = Healthy AND BloodPressure = High AND Age = Mid	LowRisk
ChestPain = NoPain AND HbA1c = Healthy AND LDL = Healthy AND HDL = Healthy AND HeartRate = Healthy AND BloodPressure = High AND Age = Young	LowRisk
ChestPain = NoPain AND HbA1c = Healthy AND LDL = Healthy AND HDL = Healthy AND HeartRate = Healthy AND BloodPressure = Normal AND Age = VeryOld	Healthy
ChestPain = NoPain AND HbA1c = Healthy AND LDL = Healthy AND HDL = Healthy AND HeartRate = Healthy AND BloodPressure = Normal AND Age = Old	Healthy
ChestPain = NoPain AND HbA1c = Healthy AND LDL = Healthy AND HDL = Healthy AND HeartRate = Healthy AND BloodPressure = Normal AND Age = Mid	Healthy
ChestPain = NoPain AND HbA1c = Healthy AND LDL = Healthy AND HDL = Healthy AND HeartRate = Healthy AND BloodPressure = Normal AND Age = Young	Healthy
ChestPain = NoPain AND HbA1c = Healthy AND LDL = Healthy AND HDL = Healthy AND HeartRate = Healthy AND BloodPressure = VeryHigh AND Age = VeryOld	HighRisk
ChestPain = NoPain AND HbA1c = Healthy AND LDL = Healthy AND HDL = Healthy AND HeartRate = Healthy AND BloodPressure = VeryHigh AND Age = Old	HighRisk
ChestPain = NoPain AND HbA1c = Healthy AND LDL = Healthy AND HDL = Healthy AND HeartRate = Healthy AND BloodPressure = VeryHigh AND Age = Mid	MediumRisk
ChestPain = NoPain AND HbA1c = Healthy AND LDL = Healthy AND HDL = Healthy AND HeartRate = Healthy AND BloodPressure = VeryHigh AND Age = Young	MediumRisk
ChestPain = NoPain AND HbA1c = Healthy AND LDL = Healthy AND HDL = Healthy AND HeartRate = High AND BloodPressure = High AND Age = VeryOld	HighRisk
ChestPain = NoPain AND HbA1c = Healthy AND LDL = Healthy AND HDL = Healthy AND HeartRate = High AND BloodPressure = High AND Age = Old	HighRisk
ChestPain = NoPain AND HbA1c = Healthy AND LDL = Healthy AND HDL = Healthy AND HeartRate = High AND BloodPressure = High AND Age = Mid	MediumRisk
ChestPain = NoPain AND HbA1c = Healthy AND LDL = Healthy AND HDL = Healthy AND HeartRate = High AND BloodPressure = High AND Age = Young	MediumRisk
ChestPain = NoPain AND HbA1c = Healthy AND LDL = Healthy AND HDL = Healthy AND HeartRate = High AND BloodPressure = Normal AND Age = VeryOld	LowRisk
ChestPain = NoPain AND HbA1c = Healthy AND LDL = Healthy AND HDL = Healthy AND HeartRate = High AND BloodPressure = Normal AND Age = Old	MediumRisk
ChestPain = NoPain AND HbA1c = Healthy AND LDL = Healthy AND HDL = Healthy AND HeartRate = High AND BloodPressure = Normal AND Age = Mid	LowRisk
ChestPain = NoPain AND HbA1c = Healthy AND LDL = Healthy AND HDL = Healthy AND HeartRate = High AND BloodPressure = Normal AND Age = Young	LowRisk
ChestPain = NoPain AND HbA1c = Healthy AND LDL = Healthy AND HDL = Healthy AND HeartRate = High AND BloodPressure = VeryHigh AND Age = VeryOld	HighRisk
ChestPain = NoPain AND HbA1c = Healthy AND LDL = Healthy AND HDL = Healthy AND HeartRate = High AND BloodPressure = VeryHigh AND Age = Old	HighRisk
ChestPain = NoPain AND HbA1c = Healthy AND LDL = Healthy AND HDL = Healthy AND HeartRate = High AND BloodPressure = VeryHigh AND Age = Mid	MediumRisk
ChestPain = NoPain AND HbA1c = Healthy AND LDL = Healthy AND HDL = Healthy AND HeartRate = High AND BloodPressure = VeryHigh AND Age = Young	MediumRisk
ChestPain = NoPain AND HbA1c = Healthy AND LDL = HIgh AND HDL = Low AND HeartRate = VeryHealthy AND BloodPressure = High AND Age = VeryOld	HighRisk
ChestPain = NoPain AND HbA1c = Healthy AND LDL = HIgh AND HDL = Low AND HeartRate = VeryHealthy AND BloodPressure = High AND Age = Old	HighRisk
ChestPain = NoPain AND HbA1c = Healthy AND LDL = HIgh AND HDL = Low AND HeartRate = VeryHealthy AND BloodPressure = High AND Age = Mid	MediumRisk
ChestPain = NoPain AND HbA1c = Healthy AND LDL = HIgh AND HDL = Low AND HeartRate = VeryHealthy AND BloodPressure = High AND Age = Young	MediumRisk
ChestPain = NoPain AND HbA1c = Healthy AND LDL = HIgh AND HDL = Low AND HeartRate = VeryHealthy AND BloodPressure = Normal AND Age = VeryOld	HighRisk
ChestPain = NoPain AND HbA1c = Healthy AND LDL = HIgh AND HDL = Low AND HeartRate = VeryHealthy AND BloodPressure = Normal AND Age = Old	HighRisk
ChestPain = NoPain AND HbA1c = Healthy AND LDL = HIgh AND HDL = Low AND HeartRate = VeryHealthy AND BloodPressure = Normal AND Age = Mid	MediumRisk
ChestPain = NoPain AND HbA1c = Healthy AND LDL = HIgh AND HDL = Low AND HeartRate = VeryHealthy AND BloodPressure = Normal AND Age = Young	MediumRisk
ChestPain = NoPain AND HbA1c = Healthy AND LDL = HIgh AND HDL = Low AND HeartRate = VeryHealthy AND BloodPressure = VeryHigh AND Age = VeryOld	HighRisk
ChestPain = NoPain AND HbA1c = Healthy AND LDL = HIgh AND HDL = Low AND HeartRate = VeryHealthy AND BloodPressure = VeryHigh AND Age = Old	HighRisk
ChestPain = NoPain AND HbA1c = Healthy AND LDL = HIgh AND HDL = Low AND HeartRate = VeryHealthy AND BloodPressure = VeryHigh AND Age = Mid	HighRisk
ChestPain = NoPain AND HbA1c = Healthy AND LDL = HIgh AND HDL = Low AND HeartRate = VeryHealthy AND BloodPressure = VeryHigh AND Age = Young	HighRisk
ChestPain = NoPain AND HbA1c = Healthy AND LDL = HIgh AND HDL = Low AND HeartRate = Healthy AND BloodPressure = High AND Age = VeryOld	HighRisk
ChestPain = NoPain AND HbA1c = Healthy AND LDL = HIgh AND HDL = Low AND HeartRate = Healthy AND BloodPressure = High AND Age = Old	HighRisk
ChestPain = NoPain AND HbA1c = Healthy AND LDL = HIgh AND HDL = Low AND HeartRate = Healthy AND BloodPressure = High AND Age = Mid	MediumRisk
ChestPain = NoPain AND HbA1c = Healthy AND LDL = HIgh AND HDL = Low AND HeartRate = Healthy AND BloodPressure = High AND Age = Young	MediumRisk
ChestPain = NoPain AND HbA1c = Healthy AND LDL = HIgh AND HDL = Low AND HeartRate = Healthy AND BloodPressure = Normal AND Age = VeryOld	HighRisk
ChestPain = NoPain AND HbA1c = Healthy AND LDL = HIgh AND HDL = Low AND HeartRate = Healthy AND BloodPressure = Normal AND Age = Old	HighRisk
ChestPain = NoPain AND HbA1c = Healthy AND LDL = HIgh AND HDL = Low AND HeartRate = Healthy AND BloodPressure = Normal AND Age = Mid	MediumRisk
ChestPain = NoPain AND HbA1c = Healthy AND LDL = HIgh AND HDL = Low AND HeartRate = Healthy AND BloodPressure = Normal AND Age = Young	LowRisk
ChestPain = NoPain AND HbA1c = Healthy AND LDL = HIgh AND HDL = Low AND HeartRate = Healthy AND BloodPressure = VeryHigh AND Age = VeryOld	HighRisk
ChestPain = NoPain AND HbA1c = Healthy AND LDL = HIgh AND HDL = Low AND HeartRate = Healthy AND BloodPressure = VeryHigh AND Age = Old	HighRisk
ChestPain = NoPain AND HbA1c = Healthy AND LDL = HIgh AND HDL = Low AND HeartRate = Healthy AND BloodPressure = VeryHigh AND Age = Mid	HighRisk
ChestPain = NoPain AND HbA1c = Healthy AND LDL = HIgh AND HDL = Low AND HeartRate = Healthy AND BloodPressure = VeryHigh AND Age = Young	MediumRisk
ChestPain = NoPain AND HbA1c = Healthy AND LDL = HIgh AND HDL = Low AND HeartRate = High AND BloodPressure = High AND Age = VeryOld	HighRisk
ChestPain = NoPain AND HbA1c = Healthy AND LDL = HIgh AND HDL = Low AND HeartRate = High AND BloodPressure = High AND Age = Old	HighRisk
ChestPain = NoPain AND HbA1c = Healthy AND LDL = HIgh AND HDL = Low AND HeartRate = High AND BloodPressure = High AND Age = Mid	HighRisk
ChestPain = NoPain AND HbA1c = Healthy AND LDL = HIgh AND HDL = Low AND HeartRate = High AND BloodPressure = High AND Age = Young	HighRisk
ChestPain = NoPain AND HbA1c = Healthy AND LDL = HIgh AND HDL = Low AND HeartRate = High AND BloodPressure = Normal AND Age = VeryOld	HighRisk
ChestPain = NoPain AND HbA1c = Healthy AND LDL = HIgh AND HDL = Low AND HeartRate = High AND BloodPressure = Normal AND Age = Old	HighRisk
ChestPain = NoPain AND HbA1c = Healthy AND LDL = HIgh AND HDL = Low AND HeartRate = High AND BloodPressure = Normal AND Age = Mid	MediumRisk
ChestPain = NoPain AND HbA1c = Healthy AND LDL = HIgh AND HDL = Low AND HeartRate = High AND BloodPressure = Normal AND Age = Young	MediumRisk
ChestPain = NoPain AND HbA1c = Healthy AND LDL = HIgh AND HDL = Low AND HeartRate = High AND BloodPressure = VeryHigh AND Age = VeryOld	HighRisk
ChestPain = NoPain AND HbA1c = Healthy AND LDL = HIgh AND HDL = Low AND HeartRate = High AND BloodPressure = VeryHigh AND Age = Old	HighRisk
ChestPain = NoPain AND HbA1c = Healthy AND LDL = HIgh AND HDL = Low AND HeartRate = High AND BloodPressure = VeryHigh AND Age = Mid	HighRisk
ChestPain = NoPain AND HbA1c = Healthy AND LDL = HIgh AND HDL = Low AND HeartRate = High AND BloodPressure = VeryHigh AND Age = Young	HighRisk
ChestPain = NoPain AND HbA1c = Healthy AND LDL = HIgh AND HDL = Healthy AND HeartRate = VeryHealthy AND BloodPressure = High AND Age = VeryOld	HighRisk
ChestPain = NoPain AND HbA1c = Healthy AND LDL = HIgh AND HDL = Healthy AND HeartRate = VeryHealthy AND BloodPressure = High AND Age = Old	HighRisk
ChestPain = NoPain AND HbA1c = Healthy AND LDL = HIgh AND HDL = Healthy AND HeartRate = VeryHealthy AND BloodPressure = High AND Age = Mid	MediumRisk
ChestPain = NoPain AND HbA1c = Healthy AND LDL = HIgh AND HDL = Healthy AND HeartRate = VeryHealthy AND BloodPressure = High AND Age = Young	MediumRisk
ChestPain = NoPain AND HbA1c = Healthy AND LDL = HIgh AND HDL = Healthy AND HeartRate = VeryHealthy AND BloodPressure = Normal AND Age = VeryOld	MediumRisk
ChestPain = NoPain AND HbA1c = Healthy AND LDL = HIgh AND HDL = Healthy AND HeartRate = VeryHealthy AND BloodPressure = Normal AND Age = Old	MediumRisk
ChestPain = NoPain AND HbA1c = Healthy AND LDL = HIgh AND HDL = Healthy AND HeartRate = VeryHealthy AND BloodPressure = Normal AND Age = Mid	LowRisk
ChestPain = NoPain AND HbA1c = Healthy AND LDL = HIgh AND HDL = Healthy AND HeartRate = VeryHealthy AND BloodPressure = Normal AND Age = Young	LowRisk
ChestPain = NoPain AND HbA1c = Healthy AND LDL = HIgh AND HDL = Healthy AND HeartRate = VeryHealthy AND BloodPressure = VeryHigh AND Age = VeryOld	HighRisk
ChestPain = NoPain AND HbA1c = Healthy AND LDL = HIgh AND HDL = Healthy AND HeartRate = VeryHealthy AND BloodPressure = VeryHigh AND Age = Old	HighRisk
ChestPain = NoPain AND HbA1c = Healthy AND LDL = HIgh AND HDL = Healthy AND HeartRate = VeryHealthy AND BloodPressure = VeryHigh AND Age = Mid	MediumRisk
ChestPain = NoPain AND HbA1c = Healthy AND LDL = HIgh AND HDL = Healthy AND HeartRate = VeryHealthy AND BloodPressure = VeryHigh AND Age = Young	MediumRisk
ChestPain = NoPain AND HbA1c = Healthy AND LDL = HIgh AND HDL = Healthy AND HeartRate = Healthy AND BloodPressure = High AND Age = VeryOld	HighRisk
ChestPain = NoPain AND HbA1c = Healthy AND LDL = HIgh AND HDL = Healthy AND HeartRate = Healthy AND BloodPressure = High AND Age = Old	HighRisk
ChestPain = NoPain AND HbA1c = Healthy AND LDL = HIgh AND HDL = Healthy AND HeartRate = Healthy AND BloodPressure = High AND Age = Mid	MediumRisk
ChestPain = NoPain AND HbA1c = Healthy AND LDL = HIgh AND HDL = Healthy AND HeartRate = Healthy AND BloodPressure = High AND Age = Young	MediumRisk
ChestPain = NoPain AND HbA1c = Healthy AND LDL = HIgh AND HDL = Healthy AND HeartRate = Healthy AND BloodPressure = Normal AND Age = VeryOld	MediumRisk
ChestPain = NoPain AND HbA1c = Healthy AND LDL = HIgh AND HDL = Healthy AND HeartRate = Healthy AND BloodPressure = Normal AND Age = Old	MediumRisk
ChestPain = NoPain AND HbA1c = Healthy AND LDL = HIgh AND HDL = Healthy AND HeartRate = Healthy AND BloodPressure = Normal AND Age = Mid	LowRisk
ChestPain = NoPain AND HbA1c = Healthy AND LDL = HIgh AND HDL = Healthy AND HeartRate = Healthy AND BloodPressure = Normal AND Age = Young	LowRisk
ChestPain = NoPain AND HbA1c = Healthy AND LDL = HIgh AND HDL = Healthy AND HeartRate = Healthy AND BloodPressure = VeryHigh AND Age = VeryOld	HighRisk
ChestPain = NoPain AND HbA1c = Healthy AND LDL = HIgh AND HDL = Healthy AND HeartRate = Healthy AND BloodPressure = VeryHigh AND Age = Old	HighRisk
ChestPain = NoPain AND HbA1c = Healthy AND LDL = HIgh AND HDL = Healthy AND HeartRate = Healthy AND BloodPressure = VeryHigh AND Age = Mid	MediumRisk
ChestPain = NoPain AND HbA1c = Healthy AND LDL = HIgh AND HDL = Healthy AND HeartRate = Healthy AND BloodPressure = VeryHigh AND Age = Young	MediumRisk
ChestPain = NoPain AND HbA1c = Healthy AND LDL = HIgh AND HDL = Healthy AND HeartRate = High AND BloodPressure = High AND Age = VeryOld	HighRisk
ChestPain = NoPain AND HbA1c = Healthy AND LDL = HIgh AND HDL = Healthy AND HeartRate = High AND BloodPressure = High AND Age = Old	HighRisk
ChestPain = NoPain AND HbA1c = Healthy AND LDL = HIgh AND HDL = Healthy AND HeartRate = High AND BloodPressure = High AND Age = Mid	MediumRisk
ChestPain = NoPain AND HbA1c = Healthy AND LDL = HIgh AND HDL = Healthy AND HeartRate = High AND BloodPressure = High AND Age = Young	MediumRisk
ChestPain = NoPain AND HbA1c = Healthy AND LDL = HIgh AND HDL = Healthy AND HeartRate = High AND BloodPressure = Normal AND Age = VeryOld	MediumRisk
ChestPain = NoPain AND HbA1c = Healthy AND LDL = HIgh AND HDL = Healthy AND HeartRate = High AND BloodPressure = Normal AND Age = Old	MediumRisk
ChestPain = NoPain AND HbA1c = Healthy AND LDL = HIgh AND HDL = Healthy AND HeartRate = High AND BloodPressure = Normal AND Age = Mid	LowRisk
ChestPain = NoPain AND HbA1c = Healthy AND LDL = HIgh AND HDL = Healthy AND HeartRate = High AND BloodPressure = Normal AND Age = Young	LowRisk
ChestPain = NoPain AND HbA1c = Healthy AND LDL = HIgh AND HDL = Healthy AND HeartRate = High AND BloodPressure = VeryHigh AND Age = VeryOld	HighRisk
ChestPain = NoPain AND HbA1c = Healthy AND LDL = HIgh AND HDL = Healthy AND HeartRate = High AND BloodPressure = VeryHigh AND Age = Old	HighRisk
ChestPain = NoPain AND HbA1c = Healthy AND LDL = HIgh AND HDL = Healthy AND HeartRate = High AND BloodPressure = VeryHigh AND Age = Mid	MediumRisk
ChestPain = NoPain AND HbA1c = Healthy AND LDL = HIgh AND HDL = Healthy AND HeartRate = High AND BloodPressure = VeryHigh AND Age = Young	MediumRisk
ChestPain = NoPain AND HbA1c = Healthy AND LDL = VeryHIgh AND HDL = Low AND HeartRate = VeryHealthy AND BloodPressure = High AND Age = VeryOld	HighRisk
ChestPain = NoPain AND HbA1c = Healthy AND LDL = VeryHIgh AND HDL = Low AND HeartRate = VeryHealthy AND BloodPressure = High AND Age = Old	HighRisk
ChestPain = NoPain AND HbA1c = Healthy AND LDL = VeryHIgh AND HDL = Low AND HeartRate = VeryHealthy AND BloodPressure = High AND Age = Mid	MediumRisk
ChestPain = NoPain AND HbA1c = Healthy AND LDL = VeryHIgh AND HDL = Low AND HeartRate = VeryHealthy AND BloodPressure = High AND Age = Young	MediumRisk
ChestPain = NoPain AND HbA1c = Healthy AND LDL = VeryHIgh AND HDL = Low AND HeartRate = VeryHealthy AND BloodPressure = Normal AND Age = VeryOld	HighRisk
ChestPain = NoPain AND HbA1c = Healthy AND LDL = VeryHIgh AND HDL = Low AND HeartRate = VeryHealthy AND BloodPressure = Normal AND Age = Old	HighRisk
ChestPain = NoPain AND HbA1c = Healthy AND LDL = VeryHIgh AND HDL = Low AND HeartRate = VeryHealthy AND BloodPressure = Normal AND Age = Mid	MediumRisk
ChestPain = NoPain AND HbA1c = Healthy AND LDL = VeryHIgh AND HDL = Low AND HeartRate = VeryHealthy AND BloodPressure = Normal AND Age = Young	MediumRisk
ChestPain = NoPain AND HbA1c = Healthy AND LDL = VeryHIgh AND HDL = Low AND HeartRate = VeryHealthy AND BloodPressure = VeryHigh AND Age = VeryOld	HighRisk
ChestPain = NoPain AND HbA1c = Healthy AND LDL = VeryHIgh AND HDL = Low AND HeartRate = VeryHealthy AND BloodPressure = VeryHigh AND Age = Old	HighRisk
ChestPain = NoPain AND HbA1c = Healthy AND LDL = VeryHIgh AND HDL = Low AND HeartRate = VeryHealthy AND BloodPressure = VeryHigh AND Age = Mid	HighRisk
ChestPain = NoPain AND HbA1c = Healthy AND LDL = VeryHIgh AND HDL = Low AND HeartRate = VeryHealthy AND BloodPressure = VeryHigh AND Age = Young	MediumRisk
ChestPain = NoPain AND HbA1c = Healthy AND LDL = VeryHIgh AND HDL = Low AND HeartRate = Healthy AND BloodPressure = High AND Age = VeryOld	HighRisk
ChestPain = NoPain AND HbA1c = Healthy AND LDL = VeryHIgh AND HDL = Low AND HeartRate = Healthy AND BloodPressure = High AND Age = Old	HighRisk
ChestPain = NoPain AND HbA1c = Healthy AND LDL = VeryHIgh AND HDL = Low AND HeartRate = Healthy AND BloodPressure = High AND Age = Mid	MediumRisk
ChestPain = NoPain AND HbA1c = Healthy AND LDL = VeryHIgh AND HDL = Low AND HeartRate = Healthy AND BloodPressure = High AND Age = Young	MediumRisk
ChestPain = NoPain AND HbA1c = Healthy AND LDL = VeryHIgh AND HDL = Low AND HeartRate = Healthy AND BloodPressure = Normal AND Age = VeryOld	MediumRisk
ChestPain = NoPain AND HbA1c = Healthy AND LDL = VeryHIgh AND HDL = Low AND HeartRate = Healthy AND BloodPressure = Normal AND Age = Old	MediumRisk
ChestPain = NoPain AND HbA1c = Healthy AND LDL = VeryHIgh AND HDL = Low AND HeartRate = Healthy AND BloodPressure = Normal AND Age = Mid	LowRisk
ChestPain = NoPain AND HbA1c = Healthy AND LDL = VeryHIgh AND HDL = Low AND HeartRate = Healthy AND BloodPressure = Normal AND Age = Young	LowRisk
ChestPain = NoPain AND HbA1c = Healthy AND LDL = VeryHIgh AND HDL = Low AND HeartRate = Healthy AND BloodPressure = VeryHigh AND Age = VeryOld	HighRisk
ChestPain = NoPain AND HbA1c = Healthy AND LDL = VeryHIgh AND HDL = Low AND HeartRate = Healthy AND BloodPressure = VeryHigh AND Age = Old	HighRisk
ChestPain = NoPain AND HbA1c = Healthy AND LDL = VeryHIgh AND HDL = Low AND HeartRate = Healthy AND BloodPressure = VeryHigh AND Age = Mid	MediumRisk
ChestPain = NoPain AND HbA1c = Healthy AND LDL = VeryHIgh AND HDL = Low AND HeartRate = Healthy AND BloodPressure = VeryHigh AND Age = Young	MediumRisk
ChestPain = NoPain AND HbA1c = Healthy AND LDL = VeryHIgh AND HDL = Low AND HeartRate = High AND BloodPressure = High AND Age = VeryOld	HighRisk
ChestPain = NoPain AND HbA1c = Healthy AND LDL = VeryHIgh AND HDL = Low AND HeartRate = High AND BloodPressure = High AND Age = Old	HighRisk
ChestPain = NoPain AND HbA1c = Healthy AND LDL = VeryHIgh AND HDL = Low AND HeartRate = High AND BloodPressure = High AND Age = Mid	HighRisk
ChestPain = NoPain AND HbA1c = Healthy AND LDL = VeryHIgh AND HDL = Low AND HeartRate = High AND BloodPressure = High AND Age = Young	HighRisk
ChestPain = NoPain AND HbA1c = Healthy AND LDL = VeryHIgh AND HDL = Low AND HeartRate = High AND BloodPressure = Normal AND Age = VeryOld	MediumRisk
ChestPain = NoPain AND HbA1c = Healthy AND LDL = VeryHIgh AND HDL = Low AND HeartRate = High AND BloodPressure = Normal AND Age = Old	MediumRisk
ChestPain = NoPain AND HbA1c = Healthy AND LDL = VeryHIgh AND HDL = Low AND HeartRate = High AND BloodPressure = Normal AND Age = Mid	MediumRisk
ChestPain = NoPain AND HbA1c = Healthy AND LDL = VeryHIgh AND HDL = Low AND HeartRate = High AND BloodPressure = Normal AND Age = Young	MediumRisk
ChestPain = NoPain AND HbA1c = Healthy AND LDL = VeryHIgh AND HDL = Low AND HeartRate = High AND BloodPressure = VeryHigh AND Age = VeryOld	HighRisk
ChestPain = NoPain AND HbA1c = Healthy AND LDL = VeryHIgh AND HDL = Low AND HeartRate = High AND BloodPressure = VeryHigh AND Age = Old	HighRisk
ChestPain = NoPain AND HbA1c = Healthy AND LDL = VeryHIgh AND HDL = Low AND HeartRate = High AND BloodPressure = VeryHigh AND Age = Mid	HighRisk
ChestPain = NoPain AND HbA1c = Healthy AND LDL = VeryHIgh AND HDL = Low AND HeartRate = High AND BloodPressure = VeryHigh AND Age = Young	HighRisk
ChestPain = NoPain AND HbA1c = Healthy AND LDL = VeryHIgh AND HDL = Healthy AND HeartRate = VeryHealthy AND BloodPressure = High AND Age = VeryOld	HighRisk
ChestPain = NoPain AND HbA1c = Healthy AND LDL = VeryHIgh AND HDL = Healthy AND HeartRate = VeryHealthy AND BloodPressure = High AND Age = Old	HighRisk
ChestPain = NoPain AND HbA1c = Healthy AND LDL = VeryHIgh AND HDL = Healthy AND HeartRate = VeryHealthy AND BloodPressure = High AND Age = Mid	MediumRisk
ChestPain = NoPain AND HbA1c = Healthy AND LDL = VeryHIgh AND HDL = Healthy AND HeartRate = VeryHealthy AND BloodPressure = High AND Age = Young	LowRisk
ChestPain = NoPain AND HbA1c = Healthy AND LDL = VeryHIgh AND HDL = Healthy AND HeartRate = VeryHealthy AND BloodPressure = Normal AND Age = VeryOld	MediumRisk
ChestPain = NoPain AND HbA1c = Healthy AND LDL = VeryHIgh AND HDL = Healthy AND HeartRate = VeryHealthy AND BloodPressure = Normal AND Age = Old	MediumRisk
ChestPain = NoPain AND HbA1c = Healthy AND LDL = VeryHIgh AND HDL = Healthy AND HeartRate = VeryHealthy AND BloodPressure = Normal AND Age = Mid	LowRisk
ChestPain = NoPain AND HbA1c = Healthy AND LDL = VeryHIgh AND HDL = Healthy AND HeartRate = VeryHealthy AND BloodPressure = Normal AND Age = Young	LowRisk
ChestPain = NoPain AND HbA1c = Healthy AND LDL = VeryHIgh AND HDL = Healthy AND HeartRate = VeryHealthy AND BloodPressure = VeryHigh AND Age = VeryOld	HighRisk
ChestPain = NoPain AND HbA1c = Healthy AND LDL = VeryHIgh AND HDL = Healthy AND HeartRate = VeryHealthy AND BloodPressure = VeryHigh AND Age = Old	HighRisk
ChestPain = NoPain AND HbA1c = Healthy AND LDL = VeryHIgh AND HDL = Healthy AND HeartRate = VeryHealthy AND BloodPressure = VeryHigh AND Age = Mid	MediumRisk
ChestPain = NoPain AND HbA1c = Healthy AND LDL = VeryHIgh AND HDL = Healthy AND HeartRate = VeryHealthy AND BloodPressure = VeryHigh AND Age = Young	MediumRisk
ChestPain = NoPain AND HbA1c = Healthy AND LDL = VeryHIgh AND HDL = Healthy AND HeartRate = Healthy AND BloodPressure = High AND Age = VeryOld	HighRisk
ChestPain = NoPain AND HbA1c = Healthy AND LDL = VeryHIgh AND HDL = Healthy AND HeartRate = Healthy AND BloodPressure = High AND Age = Old	HighRisk
ChestPain = NoPain AND HbA1c = Healthy AND LDL = VeryHIgh AND HDL = Healthy AND HeartRate = Healthy AND BloodPressure = High AND Age = Mid	MediumRisk
ChestPain = NoPain AND HbA1c = Healthy AND LDL = VeryHIgh AND HDL = Healthy AND HeartRate = Healthy AND BloodPressure = High AND Age = Young	LowRisk
ChestPain = NoPain AND HbA1c = Healthy AND LDL = VeryHIgh AND HDL = Healthy AND HeartRate = Healthy AND BloodPressure = Normal AND Age = VeryOld	MediumRisk
ChestPain = NoPain AND HbA1c = Healthy AND LDL = VeryHIgh AND HDL = Healthy AND HeartRate = Healthy AND BloodPressure = Normal AND Age = Old	MediumRisk
ChestPain = NoPain AND HbA1c = Healthy AND LDL = VeryHIgh AND HDL = Healthy AND HeartRate = Healthy AND BloodPressure = Normal AND Age = Mid	LowRisk
ChestPain = NoPain AND HbA1c = Healthy AND LDL = VeryHIgh AND HDL = Healthy AND HeartRate = Healthy AND BloodPressure = Normal AND Age = Young	LowRisk
ChestPain = NoPain AND HbA1c = Healthy AND LDL = VeryHIgh AND HDL = Healthy AND HeartRate = Healthy AND BloodPressure = VeryHigh AND Age = VeryOld	HighRisk
ChestPain = NoPain AND HbA1c = Healthy AND LDL = VeryHIgh AND HDL = Healthy AND HeartRate = Healthy AND BloodPressure = VeryHigh AND Age = Old	HighRisk
ChestPain = NoPain AND HbA1c = Healthy AND LDL = VeryHIgh AND HDL = Healthy AND HeartRate = Healthy AND BloodPressure = VeryHigh AND Age = Mid	HighRisk
ChestPain = NoPain AND HbA1c = Healthy AND LDL = VeryHIgh AND HDL = Healthy AND HeartRate = Healthy AND BloodPressure = VeryHigh AND Age = Young	MediumRisk
ChestPain = NoPain AND HbA1c = Healthy AND LDL = VeryHIgh AND HDL = Healthy AND HeartRate = High AND BloodPressure = High AND Age = VeryOld	HighRisk
ChestPain = NoPain AND HbA1c = Healthy AND LDL = VeryHIgh AND HDL = Healthy AND HeartRate = High AND BloodPressure = High AND Age = Old	HighRisk
ChestPain = NoPain AND HbA1c = Healthy AND LDL = VeryHIgh AND HDL = Healthy AND HeartRate = High AND BloodPressure = High AND Age = Mid	MediumRisk
ChestPain = NoPain AND HbA1c = Healthy AND LDL = VeryHIgh AND HDL = Healthy AND HeartRate = High AND BloodPressure = High AND Age = Young	MediumRisk
ChestPain = NoPain AND HbA1c = Healthy AND LDL = VeryHIgh AND HDL = Healthy AND HeartRate = High AND BloodPressure = Normal AND Age = VeryOld	MediumRisk
ChestPain = NoPain AND HbA1c = Healthy AND LDL = VeryHIgh AND HDL = Healthy AND HeartRate = High AND BloodPressure = Normal AND Age = Old	MediumRisk
ChestPain = NoPain AND HbA1c = Healthy AND LDL = VeryHIgh AND HDL = Healthy AND HeartRate = High AND BloodPressure = Normal AND Age = Mid	LowRisk
ChestPain = NoPain AND HbA1c = Healthy AND LDL = VeryHIgh AND HDL = Healthy AND HeartRate = High AND BloodPressure = Normal AND Age = Young	LowRisk
ChestPain = NoPain AND HbA1c = Healthy AND LDL = VeryHIgh AND HDL = Healthy AND HeartRate = High AND BloodPressure = VeryHigh AND Age = VeryOld	HighRisk
ChestPain = NoPain AND HbA1c = Healthy AND LDL = VeryHIgh AND HDL = Healthy AND HeartRate = High AND BloodPressure = VeryHigh AND Age = Old	HighRisk
ChestPain = NoPain AND HbA1c = Healthy AND LDL = VeryHIgh AND HDL = Healthy AND HeartRate = High AND BloodPressure = VeryHigh AND Age = Mid	MediumRisk
ChestPain = NoPain AND HbA1c = Healthy AND LDL = VeryHIgh AND HDL = Healthy AND HeartRate = High AND BloodPressure = VeryHigh AND Age = Young	MediumRisk
ChestPain = NoPain AND HbA1c = Healthy AND LDL = XHIgh AND HDL = Low AND HeartRate = VeryHealthy AND BloodPressure = High AND Age = VeryOld	HighRisk
ChestPain = NoPain AND HbA1c = Healthy AND LDL = XHIgh AND HDL = Low AND HeartRate = VeryHealthy AND BloodPressure = High AND Age = Old	HighRisk
ChestPain = NoPain AND HbA1c = Healthy AND LDL = XHIgh AND HDL = Low AND HeartRate = VeryHealthy AND BloodPressure = High AND Age = Mid	HighRisk
ChestPain = NoPain AND HbA1c = Healthy AND LDL = XHIgh AND HDL = Low AND HeartRate = VeryHealthy AND BloodPressure = High AND Age = Young	HighRisk
ChestPain = NoPain AND HbA1c = Healthy AND LDL = XHIgh AND HDL = Low AND HeartRate = VeryHealthy AND BloodPressure = Normal AND Age = VeryOld	HighRisk
ChestPain = NoPain AND HbA1c = Healthy AND LDL = XHIgh AND HDL = Low AND HeartRate = VeryHealthy AND BloodPressure = Normal AND Age = Old	HighRisk
ChestPain = NoPain AND HbA1c = Healthy AND LDL = XHIgh AND HDL = Low AND HeartRate = VeryHealthy AND BloodPressure = Normal AND Age = Mid	MediumRisk
ChestPain = NoPain AND HbA1c = Healthy AND LDL = XHIgh AND HDL = Low AND HeartRate = VeryHealthy AND BloodPressure = Normal AND Age = Young	MediumRisk
ChestPain = NoPain AND HbA1c = Healthy AND LDL = XHIgh AND HDL = Low AND HeartRate = VeryHealthy AND BloodPressure = VeryHigh AND Age = VeryOld	HighRisk
ChestPain = NoPain AND HbA1c = Healthy AND LDL = XHIgh AND HDL = Low AND HeartRate = VeryHealthy AND BloodPressure = VeryHigh AND Age = Old	HighRisk
ChestPain = NoPain AND HbA1c = Healthy AND LDL = XHIgh AND HDL = Low AND HeartRate = VeryHealthy AND BloodPressure = VeryHigh AND Age = Mid	HighRisk
ChestPain = NoPain AND HbA1c = Healthy AND LDL = XHIgh AND HDL = Low AND HeartRate = VeryHealthy AND BloodPressure = VeryHigh AND Age = Young	HighRisk
ChestPain = NoPain AND HbA1c = Healthy AND LDL = XHIgh AND HDL = Low AND HeartRate = Healthy AND BloodPressure = High AND Age = VeryOld	HighRisk
ChestPain = NoPain AND HbA1c = Healthy AND LDL = XHIgh AND HDL = Low AND HeartRate = Healthy AND BloodPressure = High AND Age = Old	HighRisk
ChestPain = NoPain AND HbA1c = Healthy AND LDL = XHIgh AND HDL = Low AND HeartRate = Healthy AND BloodPressure = High AND Age = Mid	HighRisk
ChestPain = NoPain AND HbA1c = Healthy AND LDL = XHIgh AND HDL = Low AND HeartRate = Healthy AND BloodPressure = High AND Age = Young	HighRisk
ChestPain = NoPain AND HbA1c = Healthy AND LDL = XHIgh AND HDL = Low AND HeartRate = Healthy AND BloodPressure = Normal AND Age = VeryOld	HighRisk
ChestPain = NoPain AND HbA1c = Healthy AND LDL = XHIgh AND HDL = Low AND HeartRate = Healthy AND BloodPressure = Normal AND Age = Old	HighRisk
ChestPain = NoPain AND HbA1c = Healthy AND LDL = XHIgh AND HDL = Low AND HeartRate = Healthy AND BloodPressure = Normal AND Age = Mid	MediumRisk
ChestPain = NoPain AND HbA1c = Healthy AND LDL = XHIgh AND HDL = Low AND HeartRate = Healthy AND BloodPressure = Normal AND Age = Young	MediumRisk
ChestPain = NoPain AND HbA1c = Healthy AND LDL = XHIgh AND HDL = Low AND HeartRate = Healthy AND BloodPressure = VeryHigh AND Age = VeryOld	HighRisk
ChestPain = NoPain AND HbA1c = Healthy AND LDL = XHIgh AND HDL = Low AND HeartRate = Healthy AND BloodPressure = VeryHigh AND Age = Old	HighRisk
ChestPain = NoPain AND HbA1c = Healthy AND LDL = XHIgh AND HDL = Low AND HeartRate = Healthy AND BloodPressure = VeryHigh AND Age = Mid	HighRisk
ChestPain = NoPain AND HbA1c = Healthy AND LDL = XHIgh AND HDL = Low AND HeartRate = Healthy AND BloodPressure = VeryHigh AND Age = Young	HighRisk
ChestPain = NoPain AND HbA1c = Healthy AND LDL = XHIgh AND HDL = Low AND HeartRate = High AND BloodPressure = High AND Age = VeryOld	HighRisk
ChestPain = NoPain AND HbA1c = Healthy AND LDL = XHIgh AND HDL = Low AND HeartRate = High AND BloodPressure = High AND Age = Old	HighRisk
ChestPain = NoPain AND HbA1c = Healthy AND LDL = XHIgh AND HDL = Low AND HeartRate = High AND BloodPressure = High AND Age = Mid	HighRisk
ChestPain = NoPain AND HbA1c = Healthy AND LDL = XHIgh AND HDL = Low AND HeartRate = High AND BloodPressure = High AND Age = Young	HighRisk
ChestPain = NoPain AND HbA1c = Healthy AND LDL = XHIgh AND HDL = Low AND HeartRate = High AND BloodPressure = Normal AND Age = VeryOld	HighRisk
ChestPain = NoPain AND HbA1c = Healthy AND LDL = XHIgh AND HDL = Low AND HeartRate = High AND BloodPressure = Normal AND Age = Old	HighRisk
ChestPain = NoPain AND HbA1c = Healthy AND LDL = XHIgh AND HDL = Low AND HeartRate = High AND BloodPressure = Normal AND Age = Mid	MediumRisk
ChestPain = NoPain AND HbA1c = Healthy AND LDL = XHIgh AND HDL = Low AND HeartRate = High AND BloodPressure = Normal AND Age = Young	MediumRisk
ChestPain = NoPain AND HbA1c = Healthy AND LDL = XHIgh AND HDL = Low AND HeartRate = High AND BloodPressure = VeryHigh AND Age = VeryOld	HighRisk
ChestPain = NoPain AND HbA1c = Healthy AND LDL = XHIgh AND HDL = Low AND HeartRate = High AND BloodPressure = VeryHigh AND Age = Old	HighRisk
ChestPain = NoPain AND HbA1c = Healthy AND LDL = XHIgh AND HDL = Low AND HeartRate = High AND BloodPressure = VeryHigh AND Age = Mid	HighRisk
ChestPain = NoPain AND HbA1c = Healthy AND LDL = XHIgh AND HDL = Low AND HeartRate = High AND BloodPressure = VeryHigh AND Age = Young	HighRisk
ChestPain = NoPain AND HbA1c = Healthy AND LDL = XHIgh AND HDL = Healthy AND HeartRate = VeryHealthy AND BloodPressure = High AND Age = VeryOld	HighRisk
ChestPain = NoPain AND HbA1c = Healthy AND LDL = XHIgh AND HDL = Healthy AND HeartRate = VeryHealthy AND BloodPressure = High AND Age = Old	HighRisk
ChestPain = NoPain AND HbA1c = Healthy AND LDL = XHIgh AND HDL = Healthy AND HeartRate = VeryHealthy AND BloodPressure = High AND Age = Mid	MediumRisk
ChestPain = NoPain AND HbA1c = Healthy AND LDL = XHIgh AND HDL = Healthy AND HeartRate = VeryHealthy AND BloodPressure = High AND Age = Young	MediumRisk
ChestPain = NoPain AND HbA1c = Healthy AND LDL = XHIgh AND HDL = Healthy AND HeartRate = VeryHealthy AND BloodPressure = Normal AND Age = VeryOld	MediumRisk
ChestPain = NoPain AND HbA1c = Healthy AND LDL = XHIgh AND HDL = Healthy AND HeartRate = VeryHealthy AND BloodPressure = Normal AND Age = Old	MediumRisk
ChestPain = NoPain AND HbA1c = Healthy AND LDL = XHIgh AND HDL = Healthy AND HeartRate = VeryHealthy AND BloodPressure = Normal AND Age = Mid	LowRisk
ChestPain = NoPain AND HbA1c = Healthy AND LDL = XHIgh AND HDL = Healthy AND HeartRate = VeryHealthy AND BloodPressure = Normal AND Age = Young	LowRisk
ChestPain = NoPain AND HbA1c = Healthy AND LDL = XHIgh AND HDL = Healthy AND HeartRate = VeryHealthy AND BloodPressure = VeryHigh AND Age = VeryOld	HighRisk
ChestPain = NoPain AND HbA1c = Healthy AND LDL = XHIgh AND HDL = Healthy AND HeartRate = VeryHealthy AND BloodPressure = VeryHigh AND Age = Old	HighRisk
ChestPain = NoPain AND HbA1c = Healthy AND LDL = XHIgh AND HDL = Healthy AND HeartRate = VeryHealthy AND BloodPressure = VeryHigh AND Age = Mid	MediumRisk
ChestPain = NoPain AND HbA1c = Healthy AND LDL = XHIgh AND HDL = Healthy AND HeartRate = VeryHealthy AND BloodPressure = VeryHigh AND Age = Young	MediumRisk
ChestPain = NoPain AND HbA1c = Healthy AND LDL = XHIgh AND HDL = Healthy AND HeartRate = Healthy AND BloodPressure = High AND Age = VeryOld	HighRisk
ChestPain = NoPain AND HbA1c = Healthy AND LDL = XHIgh AND HDL = Healthy AND HeartRate = Healthy AND BloodPressure = High AND Age = Old	HighRisk
ChestPain = NoPain AND HbA1c = Healthy AND LDL = XHIgh AND HDL = Healthy AND HeartRate = Healthy AND BloodPressure = High AND Age = Mid	MediumRisk
ChestPain = NoPain AND HbA1c = Healthy AND LDL = XHIgh AND HDL = Healthy AND HeartRate = Healthy AND BloodPressure = High AND Age = Young	MediumRisk
ChestPain = NoPain AND HbA1c = Healthy AND LDL = XHIgh AND HDL = Healthy AND HeartRate = Healthy AND BloodPressure = Normal AND Age = VeryOld	MediumRisk
ChestPain = NoPain AND HbA1c = Healthy AND LDL = XHIgh AND HDL = Healthy AND HeartRate = Healthy AND BloodPressure = Normal AND Age = Old	MediumRisk
ChestPain = NoPain AND HbA1c = Healthy AND LDL = XHIgh AND HDL = Healthy AND HeartRate = Healthy AND BloodPressure = Normal AND Age = Mid	LowRisk
ChestPain = NoPain AND HbA1c = Healthy AND LDL = XHIgh AND HDL = Healthy AND HeartRate = Healthy AND BloodPressure = Normal AND Age = Young	LowRisk
ChestPain = NoPain AND HbA1c = Healthy AND LDL = XHIgh AND HDL = Healthy AND HeartRate = Healthy AND BloodPressure = VeryHigh AND Age = VeryOld	HighRisk
ChestPain = NoPain AND HbA1c = Healthy AND LDL = XHIgh AND HDL = Healthy AND HeartRate = Healthy AND BloodPressure = VeryHigh AND Age = Old	HighRisk
ChestPain = NoPain AND HbA1c = Healthy AND LDL = XHIgh AND HDL = Healthy AND HeartRate = Healthy AND BloodPressure = VeryHigh AND Age = Mid	MediumRisk
ChestPain = NoPain AND HbA1c = Healthy AND LDL = XHIgh AND HDL = Healthy AND HeartRate = Healthy AND BloodPressure = VeryHigh AND Age = Young	MediumRisk
ChestPain = NoPain AND HbA1c = Healthy AND LDL = XHIgh AND HDL = Healthy AND HeartRate = High AND BloodPressure = High AND Age = VeryOld	HighRisk
ChestPain = NoPain AND HbA1c = Healthy AND LDL = XHIgh AND HDL = Healthy AND HeartRate = High AND BloodPressure = High AND Age = Old	HighRisk
ChestPain = NoPain AND HbA1c = Healthy AND LDL = XHIgh AND HDL = Healthy AND HeartRate = High AND BloodPressure = High AND Age = Mid	MediumRisk
ChestPain = NoPain AND HbA1c = Healthy AND LDL = XHIgh AND HDL = Healthy AND HeartRate = High AND BloodPressure = High AND Age = Young	MediumRisk
ChestPain = NoPain AND HbA1c = Healthy AND LDL = XHIgh AND HDL = Healthy AND HeartRate = High AND BloodPressure = Normal AND Age = VeryOld	MediumRisk
ChestPain = NoPain AND HbA1c = Healthy AND LDL = XHIgh AND HDL = Healthy AND HeartRate = High AND BloodPressure = Normal AND Age = Old	MediumRisk
ChestPain = NoPain AND HbA1c = Healthy AND LDL = XHIgh AND HDL = Healthy AND HeartRate = High AND BloodPressure = Normal AND Age = Mid	LowRisk
ChestPain = NoPain AND HbA1c = Healthy AND LDL = XHIgh AND HDL = Healthy AND HeartRate = High AND BloodPressure = Normal AND Age = Young	LowRisk
ChestPain = NoPain AND HbA1c = Healthy AND LDL = XHIgh AND HDL = Healthy AND HeartRate = High AND BloodPressure = VeryHigh AND Age = VeryOld	HighRisk
ChestPain = NoPain AND HbA1c = Healthy AND LDL = XHIgh AND HDL = Healthy AND HeartRate = High AND BloodPressure = VeryHigh AND Age = Old	HighRisk
ChestPain = NoPain AND HbA1c = Healthy AND LDL = XHIgh AND HDL = Healthy AND HeartRate = High AND BloodPressure = VeryHigh AND Age = Mid	MediumRisk
ChestPain = NoPain AND HbA1c = Healthy AND LDL = XHIgh AND HDL = Healthy AND HeartRate = High AND BloodPressure = VeryHigh AND Age = Young	MediumRisk
ChestPain = NoPain AND HbA1c = High AND LDL = VeryHealthy AND HDL = Low AND HeartRate = VeryHealthy AND BloodPressure = High AND Age = VeryOld	HighRisk
ChestPain = NoPain AND HbA1c = High AND LDL = VeryHealthy AND HDL = Low AND HeartRate = VeryHealthy AND BloodPressure = High AND Age = Old	HighRisk
ChestPain = NoPain AND HbA1c = High AND LDL = VeryHealthy AND HDL = Low AND HeartRate = VeryHealthy AND BloodPressure = High AND Age = Mid	MediumRisk
ChestPain = NoPain AND HbA1c = High AND LDL = VeryHealthy AND HDL = Low AND HeartRate = VeryHealthy AND BloodPressure = High AND Age = Young	MediumRisk
ChestPain = NoPain AND HbA1c = High AND LDL = VeryHealthy AND HDL = Low AND HeartRate = VeryHealthy AND BloodPressure = Normal AND Age = VeryOld	HighRisk
ChestPain = NoPain AND HbA1c = High AND LDL = VeryHealthy AND HDL = Low AND HeartRate = VeryHealthy AND BloodPressure = Normal AND Age = Old	HighRisk
ChestPain = NoPain AND HbA1c = High AND LDL = VeryHealthy AND HDL = Low AND HeartRate = VeryHealthy AND BloodPressure = Normal AND Age = Mid	MediumRisk
ChestPain = NoPain AND HbA1c = High AND LDL = VeryHealthy AND HDL = Low AND HeartRate = VeryHealthy AND BloodPressure = Normal AND Age = Young	MediumRisk
ChestPain = NoPain AND HbA1c = High AND LDL = VeryHealthy AND HDL = Low AND HeartRate = VeryHealthy AND BloodPressure = VeryHigh AND Age = VeryOld	HighRisk
ChestPain = NoPain AND HbA1c = High AND LDL = VeryHealthy AND HDL = Low AND HeartRate = VeryHealthy AND BloodPressure = VeryHigh AND Age = Old	HighRisk
ChestPain = NoPain AND HbA1c = High AND LDL = VeryHealthy AND HDL = Low AND HeartRate = VeryHealthy AND BloodPressure = VeryHigh AND Age = Mid	HighRisk
ChestPain = NoPain AND HbA1c = High AND LDL = VeryHealthy AND HDL = Low AND HeartRate = VeryHealthy AND BloodPressure = VeryHigh AND Age = Young	HighRisk
ChestPain = NoPain AND HbA1c = High AND LDL = VeryHealthy AND HDL = Low AND HeartRate = Healthy AND BloodPressure = High AND Age = VeryOld	HighRisk
ChestPain = NoPain AND HbA1c = High AND LDL = VeryHealthy AND HDL = Low AND HeartRate = Healthy AND BloodPressure = High AND Age = Old	HighRisk
ChestPain = NoPain AND HbA1c = High AND LDL = VeryHealthy AND HDL = Low AND HeartRate = Healthy AND BloodPressure = High AND Age = Mid	MediumRisk
ChestPain = NoPain AND HbA1c = High AND LDL = VeryHealthy AND HDL = Low AND HeartRate = Healthy AND BloodPressure = High AND Age = Young	MediumRisk
ChestPain = NoPain AND HbA1c = High AND LDL = VeryHealthy AND HDL = Low AND HeartRate = Healthy AND BloodPressure = Normal AND Age = VeryOld	HighRisk
ChestPain = NoPain AND HbA1c = High AND LDL = VeryHealthy AND HDL = Low AND HeartRate = Healthy AND BloodPressure = Normal AND Age = Old	HighRisk
ChestPain = NoPain AND HbA1c = High AND LDL = VeryHealthy AND HDL = Low AND HeartRate = Healthy AND BloodPressure = Normal AND Age = Mid	MediumRisk
ChestPain = NoPain AND HbA1c = High AND LDL = VeryHealthy AND HDL = Low AND HeartRate = Healthy AND BloodPressure = Normal AND Age = Young	MediumRisk
ChestPain = NoPain AND HbA1c = High AND LDL = VeryHealthy AND HDL = Low AND HeartRate = Healthy AND BloodPressure = VeryHigh AND Age = VeryOld	HighRisk
ChestPain = NoPain AND HbA1c = High AND LDL = VeryHealthy AND HDL = Low AND HeartRate = Healthy AND BloodPressure = VeryHigh AND Age = Old	HighRisk
ChestPain = NoPain AND HbA1c = High AND LDL = VeryHealthy AND HDL = Low AND HeartRate = Healthy AND BloodPressure = VeryHigh AND Age = Mid	MediumRisk
ChestPain = NoPain AND HbA1c = High AND LDL = VeryHealthy AND HDL = Low AND HeartRate = Healthy AND BloodPressure = VeryHigh AND Age = Young	MediumRisk
ChestPain = NoPain AND HbA1c = High AND LDL = VeryHealthy AND HDL = Low AND HeartRate = High AND BloodPressure = High AND Age = VeryOld	HighRisk
ChestPain = NoPain AND HbA1c = High AND LDL = VeryHealthy AND HDL = Low AND HeartRate = High AND BloodPressure = High AND Age = Old	HighRisk
ChestPain = NoPain AND HbA1c = High AND LDL = VeryHealthy AND HDL = Low AND HeartRate = High AND BloodPressure = High AND Age = Mid	HighRisk
ChestPain = NoPain AND HbA1c = High AND LDL = VeryHealthy AND HDL = Low AND HeartRate = High AND BloodPressure = High AND Age = Young	HighRisk
ChestPain = NoPain AND HbA1c = High AND LDL = VeryHealthy AND HDL = Low AND HeartRate = High AND BloodPressure = Normal AND Age = VeryOld	MediumRisk
ChestPain = NoPain AND HbA1c = High AND LDL = VeryHealthy AND HDL = Low AND HeartRate = High AND BloodPressure = Normal AND Age = Old	MediumRisk
ChestPain = NoPain AND HbA1c = High AND LDL = VeryHealthy AND HDL = Low AND HeartRate = High AND BloodPressure = Normal AND Age = Mid	LowRisk
ChestPain = NoPain AND HbA1c = High AND LDL = VeryHealthy AND HDL = Low AND HeartRate = High AND BloodPressure = Normal AND Age = Young	LowRisk
ChestPain = NoPain AND HbA1c = High AND LDL = VeryHealthy AND HDL = Low AND HeartRate = High AND BloodPressure = VeryHigh AND Age = VeryOld	HighRisk
ChestPain = NoPain AND HbA1c = High AND LDL = VeryHealthy AND HDL = Low AND HeartRate = High AND BloodPressure = VeryHigh AND Age = Old	HighRisk
ChestPain = NoPain AND HbA1c = High AND LDL = VeryHealthy AND HDL = Low AND HeartRate = High AND BloodPressure = VeryHigh AND Age = Mid	HighRisk
ChestPain = NoPain AND HbA1c = High AND LDL = VeryHealthy AND HDL = Low AND HeartRate = High AND BloodPressure = VeryHigh AND Age = Young	MediumRisk
ChestPain = NoPain AND HbA1c = High AND LDL = VeryHealthy AND HDL = Healthy AND HeartRate = VeryHealthy AND BloodPressure = High AND Age = VeryOld	HighRisk
ChestPain = NoPain AND HbA1c = High AND LDL = VeryHealthy AND HDL = Healthy AND HeartRate = VeryHealthy AND BloodPressure = High AND Age = Old	HighRisk
ChestPain = NoPain AND HbA1c = High AND LDL = VeryHealthy AND HDL = Healthy AND HeartRate = VeryHealthy AND BloodPressure = High AND Age = Mid	MediumRisk
ChestPain = NoPain AND HbA1c = High AND LDL = VeryHealthy AND HDL = Healthy AND HeartRate = VeryHealthy AND BloodPressure = High AND Age = Young	MediumRisk
ChestPain = NoPain AND HbA1c = High AND LDL = VeryHealthy AND HDL = Healthy AND HeartRate = VeryHealthy AND BloodPressure = Normal AND Age = VeryOld	MediumRisk
ChestPain = NoPain AND HbA1c = High AND LDL = VeryHealthy AND HDL = Healthy AND HeartRate = VeryHealthy AND BloodPressure = Normal AND Age = Old	MediumRisk
ChestPain = NoPain AND HbA1c = High AND LDL = VeryHealthy AND HDL = Healthy AND HeartRate = VeryHealthy AND BloodPressure = Normal AND Age = Mid	LowRisk
ChestPain = NoPain AND HbA1c = High AND LDL = VeryHealthy AND HDL = Healthy AND HeartRate = VeryHealthy AND BloodPressure = Normal AND Age = Young	LowRisk
ChestPain = NoPain AND HbA1c = High AND LDL = VeryHealthy AND HDL = Healthy AND HeartRate = VeryHealthy AND BloodPressure = VeryHigh AND Age = VeryOld	HighRisk
ChestPain = NoPain AND HbA1c = High AND LDL = VeryHealthy AND HDL = Healthy AND HeartRate = VeryHealthy AND BloodPressure = VeryHigh AND Age = Old	HighRisk
ChestPain = NoPain AND HbA1c = High AND LDL = VeryHealthy AND HDL = Healthy AND HeartRate = VeryHealthy AND BloodPressure = VeryHigh AND Age = Mid	MediumRisk
ChestPain = NoPain AND HbA1c = High AND LDL = VeryHealthy AND HDL = Healthy AND HeartRate = VeryHealthy AND BloodPressure = VeryHigh AND Age = Young	MediumRisk
ChestPain = NoPain AND HbA1c = High AND LDL = VeryHealthy AND HDL = Healthy AND HeartRate = Healthy AND BloodPressure = High AND Age = VeryOld	MediumRisk
ChestPain = NoPain AND HbA1c = High AND LDL = VeryHealthy AND HDL = Healthy AND HeartRate = Healthy AND BloodPressure = High AND Age = Old	MediumRisk
ChestPain = NoPain AND HbA1c = High AND LDL = VeryHealthy AND HDL = Healthy AND HeartRate = Healthy AND BloodPressure = High AND Age = Mid	MediumRisk
ChestPain = NoPain AND HbA1c = High AND LDL = VeryHealthy AND HDL = Healthy AND HeartRate = Healthy AND BloodPressure = High AND Age = Young	MediumRisk
ChestPain = NoPain AND HbA1c = High AND LDL = VeryHealthy AND HDL = Healthy AND HeartRate = Healthy AND BloodPressure = Normal AND Age = VeryOld	MediumRisk
ChestPain = NoPain AND HbA1c = High AND LDL = VeryHealthy AND HDL = Healthy AND HeartRate = Healthy AND BloodPressure = Normal AND Age = Old	MediumRisk
ChestPain = NoPain AND HbA1c = High AND LDL = VeryHealthy AND HDL = Healthy AND HeartRate = Healthy AND BloodPressure = Normal AND Age = Mid	LowRisk
ChestPain = NoPain AND HbA1c = High AND LDL = VeryHealthy AND HDL = Healthy AND HeartRate = Healthy AND BloodPressure = Normal AND Age = Young	LowRisk
ChestPain = NoPain AND HbA1c = High AND LDL = VeryHealthy AND HDL = Healthy AND HeartRate = Healthy AND BloodPressure = VeryHigh AND Age = VeryOld	HighRisk
ChestPain = NoPain AND HbA1c = High AND LDL = VeryHealthy AND HDL = Healthy AND HeartRate = Healthy AND BloodPressure = VeryHigh AND Age = Old	HighRisk
ChestPain = NoPain AND HbA1c = High AND LDL = VeryHealthy AND HDL = Healthy AND HeartRate = Healthy AND BloodPressure = VeryHigh AND Age = Mid	HighRisk
ChestPain = NoPain AND HbA1c = High AND LDL = VeryHealthy AND HDL = Healthy AND HeartRate = Healthy AND BloodPressure = VeryHigh AND Age = Young	MediumRisk
ChestPain = NoPain AND HbA1c = High AND LDL = VeryHealthy AND HDL = Healthy AND HeartRate = High AND BloodPressure = High AND Age = VeryOld	HighRisk
ChestPain = NoPain AND HbA1c = High AND LDL = VeryHealthy AND HDL = Healthy AND HeartRate = High AND BloodPressure = High AND Age = Old	HighRisk
ChestPain = NoPain AND HbA1c = High AND LDL = VeryHealthy AND HDL = Healthy AND HeartRate = High AND BloodPressure = High AND Age = Mid	HighRisk
ChestPain = NoPain AND HbA1c = High AND LDL = VeryHealthy AND HDL = Healthy AND HeartRate = High AND BloodPressure = High AND Age = Young	HighRisk
ChestPain = NoPain AND HbA1c = High AND LDL = VeryHealthy AND HDL = Healthy AND HeartRate = High AND BloodPressure = Normal AND Age = VeryOld	HighRisk
ChestPain = NoPain AND HbA1c = High AND LDL = VeryHealthy AND HDL = Healthy AND HeartRate = High AND BloodPressure = Normal AND Age = Old	HighRisk
ChestPain = NoPain AND HbA1c = High AND LDL = VeryHealthy AND HDL = Healthy AND HeartRate = High AND BloodPressure = Normal AND Age = Mid	MediumRisk
ChestPain = NoPain AND HbA1c = High AND LDL = VeryHealthy AND HDL = Healthy AND HeartRate = High AND BloodPressure = Normal AND Age = Young	MediumRisk
ChestPain = NoPain AND HbA1c = High AND LDL = VeryHealthy AND HDL = Healthy AND HeartRate = High AND BloodPressure = VeryHigh AND Age = VeryOld	HighRisk
ChestPain = NoPain AND HbA1c = High AND LDL = VeryHealthy AND HDL = Healthy AND HeartRate = High AND BloodPressure = VeryHigh AND Age = Old	HighRisk
ChestPain = NoPain AND HbA1c = High AND LDL = VeryHealthy AND HDL = Healthy AND HeartRate = High AND BloodPressure = VeryHigh AND Age = Mid	HighRisk
ChestPain = NoPain AND HbA1c = High AND LDL = VeryHealthy AND HDL = Healthy AND HeartRate = High AND BloodPressure = VeryHigh AND Age = Young	HighRisk
ChestPain = NoPain AND HbA1c = High AND LDL = Healthy AND HDL = Low AND HeartRate = VeryHealthy AND BloodPressure = High AND Age = VeryOld	HighRisk
ChestPain = NoPain AND HbA1c = High AND LDL = Healthy AND HDL = Low AND HeartRate = VeryHealthy AND BloodPressure = High AND Age = Old	HighRisk
ChestPain = NoPain AND HbA1c = High AND LDL = Healthy AND HDL = Low AND HeartRate = VeryHealthy AND BloodPressure = High AND Age = Mid	HighRisk
ChestPain = NoPain AND HbA1c = High AND LDL = Healthy AND HDL = Low AND HeartRate = VeryHealthy AND BloodPressure = High AND Age = Young	MediumRisk
ChestPain = NoPain AND HbA1c = High AND LDL = Healthy AND HDL = Low AND HeartRate = VeryHealthy AND BloodPressure = Normal AND Age = VeryOld	HighRisk
ChestPain = NoPain AND HbA1c = High AND LDL = Healthy AND HDL = Low AND HeartRate = VeryHealthy AND BloodPressure = Normal AND Age = Old	HighRisk
ChestPain = NoPain AND HbA1c = High AND LDL = Healthy AND HDL = Low AND HeartRate = VeryHealthy AND BloodPressure = Normal AND Age = Mid	MediumRisk
ChestPain = NoPain AND HbA1c = High AND LDL = Healthy AND HDL = Low AND HeartRate = VeryHealthy AND BloodPressure = Normal AND Age = Young	MediumRisk
ChestPain = NoPain AND HbA1c = High AND LDL = Healthy AND HDL = Low AND HeartRate = VeryHealthy AND BloodPressure = VeryHigh AND Age = VeryOld	HighRisk
ChestPain = NoPain AND HbA1c = High AND LDL = Healthy AND HDL = Low AND HeartRate = VeryHealthy AND BloodPressure = VeryHigh AND Age = Old	HighRisk
ChestPain = NoPain AND HbA1c = High AND LDL = Healthy AND HDL = Low AND HeartRate = VeryHealthy AND BloodPressure = VeryHigh AND Age = Mid	HighRisk
ChestPain = NoPain AND HbA1c = High AND LDL = Healthy AND HDL = Low AND HeartRate = VeryHealthy AND BloodPressure = VeryHigh AND Age = Young	MediumRisk
ChestPain = NoPain AND HbA1c = High AND LDL = Healthy AND HDL = Low AND HeartRate = Healthy AND BloodPressure = High AND Age = VeryOld	HighRisk
ChestPain = NoPain AND HbA1c = High AND LDL = Healthy AND HDL = Low AND HeartRate = Healthy AND BloodPressure = High AND Age = Old	HighRisk
ChestPain = NoPain AND HbA1c = High AND LDL = Healthy AND HDL = Low AND HeartRate = Healthy AND BloodPressure = High AND Age = Mid	MediumRisk
ChestPain = NoPain AND HbA1c = High AND LDL = Healthy AND HDL = Low AND HeartRate = Healthy AND BloodPressure = High AND Age = Young	MediumRisk
ChestPain = NoPain AND HbA1c = High AND LDL = Healthy AND HDL = Low AND HeartRate = Healthy AND BloodPressure = Normal AND Age = VeryOld	MediumRisk
ChestPain = NoPain AND HbA1c = High AND LDL = Healthy AND HDL = Low AND HeartRate = Healthy AND BloodPressure = Normal AND Age = Old	MediumRisk
ChestPain = NoPain AND HbA1c = High AND LDL = Healthy AND HDL = Low AND HeartRate = Healthy AND BloodPressure = Normal AND Age = Mid	MediumRisk
ChestPain = NoPain AND HbA1c = High AND LDL = Healthy AND HDL = Low AND HeartRate = Healthy AND BloodPressure = Normal AND Age = Young	MediumRisk
ChestPain = NoPain AND HbA1c = High AND LDL = Healthy AND HDL = Low AND HeartRate = Healthy AND BloodPressure = VeryHigh AND Age = VeryOld	HighRisk
ChestPain = NoPain AND HbA1c = High AND LDL = Healthy AND HDL = Low AND HeartRate = Healthy AND BloodPressure = VeryHigh AND Age = Old	HighRisk
ChestPain = NoPain AND HbA1c = High AND LDL = Healthy AND HDL = Low AND HeartRate = Healthy AND BloodPressure = VeryHigh AND Age = Mid	HighRisk
ChestPain = NoPain AND HbA1c = High AND LDL = Healthy AND HDL = Low AND HeartRate = Healthy AND BloodPressure = VeryHigh AND Age = Young	MediumRisk
ChestPain = NoPain AND HbA1c = High AND LDL = Healthy AND HDL = Low AND HeartRate = High AND BloodPressure = High AND Age = VeryOld	HighRisk
ChestPain = NoPain AND HbA1c = High AND LDL = Healthy AND HDL = Low AND HeartRate = High AND BloodPressure = High AND Age = Old	HighRisk
ChestPain = NoPain AND HbA1c = High AND LDL = Healthy AND HDL = Low AND HeartRate = High AND BloodPressure = High AND Age = Mid	HighRisk
ChestPain = NoPain AND HbA1c = High AND LDL = Healthy AND HDL = Low AND HeartRate = High AND BloodPressure = High AND Age = Young	HighRisk
ChestPain = NoPain AND HbA1c = High AND LDL = Healthy AND HDL = Low AND HeartRate = High AND BloodPressure = Normal AND Age = VeryOld	HighRisk
ChestPain = NoPain AND HbA1c = High AND LDL = Healthy AND HDL = Low AND HeartRate = High AND BloodPressure = Normal AND Age = Old	HighRisk
ChestPain = NoPain AND HbA1c = High AND LDL = Healthy AND HDL = Low AND HeartRate = High AND BloodPressure = Normal AND Age = Mid	HighRisk
ChestPain = NoPain AND HbA1c = High AND LDL = Healthy AND HDL = Low AND HeartRate = High AND BloodPressure = Normal AND Age = Young	MediumRisk
ChestPain = NoPain AND HbA1c = High AND LDL = Healthy AND HDL = Low AND HeartRate = High AND BloodPressure = VeryHigh AND Age = VeryOld	HighRisk
ChestPain = NoPain AND HbA1c = High AND LDL = Healthy AND HDL = Low AND HeartRate = High AND BloodPressure = VeryHigh AND Age = Old	HighRisk
ChestPain = NoPain AND HbA1c = High AND LDL = Healthy AND HDL = Low AND HeartRate = High AND BloodPressure = VeryHigh AND Age = Mid	HighRisk
ChestPain = NoPain AND HbA1c = High AND LDL = Healthy AND HDL = Low AND HeartRate = High AND BloodPressure = VeryHigh AND Age = Young	HighRisk
ChestPain = NoPain AND HbA1c = High AND LDL = Healthy AND HDL = Healthy AND HeartRate = VeryHealthy AND BloodPressure = High AND Age = VeryOld	HighRisk
ChestPain = NoPain AND HbA1c = High AND LDL = Healthy AND HDL = Healthy AND HeartRate = VeryHealthy AND BloodPressure = High AND Age = Old	HighRisk
ChestPain = NoPain AND HbA1c = High AND LDL = Healthy AND HDL = Healthy AND HeartRate = VeryHealthy AND BloodPressure = High AND Age = Mid	MediumRisk
ChestPain = NoPain AND HbA1c = High AND LDL = Healthy AND HDL = Healthy AND HeartRate = VeryHealthy AND BloodPressure = High AND Age = Young	MediumRisk
ChestPain = NoPain AND HbA1c = High AND LDL = Healthy AND HDL = Healthy AND HeartRate = VeryHealthy AND BloodPressure = Normal AND Age = VeryOld	MediumRisk
ChestPain = NoPain AND HbA1c = High AND LDL = Healthy AND HDL = Healthy AND HeartRate = VeryHealthy AND BloodPressure = Normal AND Age = Old	MediumRisk
ChestPain = NoPain AND HbA1c = High AND LDL = Healthy AND HDL = Healthy AND HeartRate = VeryHealthy AND BloodPressure = Normal AND Age = Mid	LowRisk
ChestPain = NoPain AND HbA1c = High AND LDL = Healthy AND HDL = Healthy AND HeartRate = VeryHealthy AND BloodPressure = Normal AND Age = Young	LowRisk
ChestPain = NoPain AND HbA1c = High AND LDL = Healthy AND HDL = Healthy AND HeartRate = VeryHealthy AND BloodPressure = VeryHigh AND Age = VeryOld	HighRisk
ChestPain = NoPain AND HbA1c = High AND LDL = Healthy AND HDL = Healthy AND HeartRate = VeryHealthy AND BloodPressure = VeryHigh AND Age = Old	HighRisk
ChestPain = NoPain AND HbA1c = High AND LDL = Healthy AND HDL = Healthy AND HeartRate = VeryHealthy AND BloodPressure = VeryHigh AND Age = Mid	MediumRisk
ChestPain = NoPain AND HbA1c = High AND LDL = Healthy AND HDL = Healthy AND HeartRate = VeryHealthy AND BloodPressure = VeryHigh AND Age = Young	MediumRisk
ChestPain = NoPain AND HbA1c = High AND LDL = Healthy AND HDL = Healthy AND HeartRate = Healthy AND BloodPressure = High AND Age = VeryOld	HighRisk
ChestPain = NoPain AND HbA1c = High AND LDL = Healthy AND HDL = Healthy AND HeartRate = Healthy AND BloodPressure = High AND Age = Old	HighRisk
ChestPain = NoPain AND HbA1c = High AND LDL = Healthy AND HDL = Healthy AND HeartRate = Healthy AND BloodPressure = High AND Age = Mid	MediumRisk
ChestPain = NoPain AND HbA1c = High AND LDL = Healthy AND HDL = Healthy AND HeartRate = Healthy AND BloodPressure = High AND Age = Young	MediumRisk
ChestPain = NoPain AND HbA1c = High AND LDL = Healthy AND HDL = Healthy AND HeartRate = Healthy AND BloodPressure = Normal AND Age = VeryOld	MediumRisk
ChestPain = NoPain AND HbA1c = High AND LDL = Healthy AND HDL = Healthy AND HeartRate = Healthy AND BloodPressure = Normal AND Age = Old	MediumRisk
ChestPain = NoPain AND HbA1c = High AND LDL = Healthy AND HDL = Healthy AND HeartRate = Healthy AND BloodPressure = Normal AND Age = Mid	LowRisk
ChestPain = NoPain AND HbA1c = High AND LDL = Healthy AND HDL = Healthy AND HeartRate = Healthy AND BloodPressure = Normal AND Age = Young	LowRisk
ChestPain = NoPain AND HbA1c = High AND LDL = Healthy AND HDL = Healthy AND HeartRate = Healthy AND BloodPressure = VeryHigh AND Age = VeryOld	HighRisk
ChestPain = NoPain AND HbA1c = High AND LDL = Healthy AND HDL = Healthy AND HeartRate = Healthy AND BloodPressure = VeryHigh AND Age = Old	HighRisk
ChestPain = NoPain AND HbA1c = High AND LDL = Healthy AND HDL = Healthy AND HeartRate = Healthy AND BloodPressure = VeryHigh AND Age = Mid	MediumRisk
ChestPain = NoPain AND HbA1c = High AND LDL = Healthy AND HDL = Healthy AND HeartRate = Healthy AND BloodPressure = VeryHigh AND Age = Young	MediumRisk
ChestPain = NoPain AND HbA1c = High AND LDL = Healthy AND HDL = Healthy AND HeartRate = High AND BloodPressure = High AND Age = VeryOld	HighRisk
ChestPain = NoPain AND HbA1c = High AND LDL = Healthy AND HDL = Healthy AND HeartRate = High AND BloodPressure = High AND Age = Old	HighRisk
ChestPain = NoPain AND HbA1c = High AND LDL = Healthy AND HDL = Healthy AND HeartRate = High AND BloodPressure = High AND Age = Mid	HighRisk
ChestPain = NoPain AND HbA1c = High AND LDL = Healthy AND HDL = Healthy AND HeartRate = High AND BloodPressure = High AND Age = Young	MediumRisk
ChestPain = NoPain AND HbA1c = High AND LDL = Healthy AND HDL = Healthy AND HeartRate = High AND BloodPressure = Normal AND Age = VeryOld	HighRisk
ChestPain = NoPain AND HbA1c = High AND LDL = Healthy AND HDL = Healthy AND HeartRate = High AND BloodPressure = Normal AND Age = Old	HighRisk
ChestPain = NoPain AND HbA1c = High AND LDL = Healthy AND HDL = Healthy AND HeartRate = High AND BloodPressure = Normal AND Age = Mid	MediumRisk
ChestPain = NoPain AND HbA1c = High AND LDL = Healthy AND HDL = Healthy AND HeartRate = High AND BloodPressure = Normal AND Age = Young	MediumRisk
ChestPain = NoPain AND HbA1c = High AND LDL = Healthy AND HDL = Healthy AND HeartRate = High AND BloodPressure = VeryHigh AND Age = VeryOld	HighRisk
ChestPain = NoPain AND HbA1c = High AND LDL = Healthy AND HDL = Healthy AND HeartRate = High AND BloodPressure = VeryHigh AND Age = Old	HighRisk
ChestPain = NoPain AND HbA1c = High AND LDL = Healthy AND HDL = Healthy AND HeartRate = High AND BloodPressure = VeryHigh AND Age = Mid	HighRisk
ChestPain = NoPain AND HbA1c = High AND LDL = Healthy AND HDL = Healthy AND HeartRate = High AND BloodPressure = VeryHigh AND Age = Young	HighRisk
ChestPain = NoPain AND HbA1c = High AND LDL = HIgh AND HDL = Low AND HeartRate = VeryHealthy AND BloodPressure = High AND Age = VeryOld	HighRisk
ChestPain = NoPain AND HbA1c = High AND LDL = HIgh AND HDL = Low AND HeartRate = VeryHealthy AND BloodPressure = High AND Age = Old	HighRisk
ChestPain = NoPain AND HbA1c = High AND LDL = HIgh AND HDL = Low AND HeartRate = VeryHealthy AND BloodPressure = High AND Age = Mid	HighRisk
ChestPain = NoPain AND HbA1c = High AND LDL = HIgh AND HDL = Low AND HeartRate = VeryHealthy AND BloodPressure = High AND Age = Young	HighRisk
ChestPain = NoPain AND HbA1c = High AND LDL = HIgh AND HDL = Low AND HeartRate = VeryHealthy AND BloodPressure = Normal AND Age = VeryOld	HighRisk
ChestPain = NoPain AND HbA1c = High AND LDL = HIgh AND HDL = Low AND HeartRate = VeryHealthy AND BloodPressure = Normal AND Age = Old	HighRisk
ChestPain = NoPain AND HbA1c = High AND LDL = HIgh AND HDL = Low AND HeartRate = VeryHealthy AND BloodPressure = Normal AND Age = Mid	HighRisk
ChestPain = NoPain AND HbA1c = High AND LDL = HIgh AND HDL = Low AND HeartRate = VeryHealthy AND BloodPressure = Normal AND Age = Young	MediumRisk
ChestPain = NoPain AND HbA1c = High AND LDL = HIgh AND HDL = Low AND HeartRate = VeryHealthy AND BloodPressure = VeryHigh AND Age = VeryOld	HighRisk
ChestPain = NoPain AND HbA1c = High AND LDL = HIgh AND HDL = Low AND HeartRate = VeryHealthy AND BloodPressure = VeryHigh AND Age = Old	HighRisk
ChestPain = NoPain AND HbA1c = High AND LDL = HIgh AND HDL = Low AND HeartRate = VeryHealthy AND BloodPressure = VeryHigh AND Age = Mid	HighRisk
ChestPain = NoPain AND HbA1c = High AND LDL = HIgh AND HDL = Low AND HeartRate = VeryHealthy AND BloodPressure = VeryHigh AND Age = Young	HighRisk
ChestPain = NoPain AND HbA1c = High AND LDL = HIgh AND HDL = Low AND HeartRate = Healthy AND BloodPressure = High AND Age = VeryOld	HighRisk
ChestPain = NoPain AND HbA1c = High AND LDL = HIgh AND HDL = Low AND HeartRate = Healthy AND BloodPressure = High AND Age = Old	HighRisk
ChestPain = NoPain AND HbA1c = High AND LDL = HIgh AND HDL = Low AND HeartRate = Healthy AND BloodPressure = High AND Age = Mid	HighRisk
ChestPain = NoPain AND HbA1c = High AND LDL = HIgh AND HDL = Low AND HeartRate = Healthy AND BloodPressure = High AND Age = Young	HighRisk
ChestPain = NoPain AND HbA1c = High AND LDL = HIgh AND HDL = Low AND HeartRate = Healthy AND BloodPressure = Normal AND Age = VeryOld	HighRisk
ChestPain = NoPain AND HbA1c = High AND LDL = HIgh AND HDL = Low AND HeartRate = Healthy AND BloodPressure = Normal AND Age = Old	HighRisk
ChestPain = NoPain AND HbA1c = High AND LDL = HIgh AND HDL = Low AND HeartRate = Healthy AND BloodPressure = Normal AND Age = Mid	MediumRisk
ChestPain = NoPain AND HbA1c = High AND LDL = HIgh AND HDL = Low AND HeartRate = Healthy AND BloodPressure = Normal AND Age = Young	MediumRisk
ChestPain = NoPain AND HbA1c = High AND LDL = HIgh AND HDL = Low AND HeartRate = Healthy AND BloodPressure = VeryHigh AND Age = VeryOld	HighRisk
ChestPain = NoPain AND HbA1c = High AND LDL = HIgh AND HDL = Low AND HeartRate = Healthy AND BloodPressure = VeryHigh AND Age = Old	HighRisk
ChestPain = NoPain AND HbA1c = High AND LDL = HIgh AND HDL = Low AND HeartRate = Healthy AND BloodPressure = VeryHigh AND Age = Mid	HighRisk
ChestPain = NoPain AND HbA1c = High AND LDL = HIgh AND HDL = Low AND HeartRate = Healthy AND BloodPressure = VeryHigh AND Age = Young	HighRisk
ChestPain = NoPain AND HbA1c = High AND LDL = HIgh AND HDL = Low AND HeartRate = High AND BloodPressure = High AND Age = VeryOld	HighRisk
ChestPain = NoPain AND HbA1c = High AND LDL = HIgh AND HDL = Low AND HeartRate = High AND BloodPressure = High AND Age = Old	HighRisk
ChestPain = NoPain AND HbA1c = High AND LDL = HIgh AND HDL = Low AND HeartRate = High AND BloodPressure = High AND Age = Mid	HighRisk
ChestPain = NoPain AND HbA1c = High AND LDL = HIgh AND HDL = Low AND HeartRate = High AND BloodPressure = High AND Age = Young	HighRisk
ChestPain = NoPain AND HbA1c = High AND LDL = HIgh AND HDL = Low AND HeartRate = High AND BloodPressure = Normal AND Age = VeryOld	HighRisk
ChestPain = NoPain AND HbA1c = High AND LDL = HIgh AND HDL = Low AND HeartRate = High AND BloodPressure = Normal AND Age = Old	HighRisk
ChestPain = NoPain AND HbA1c = High AND LDL = HIgh AND HDL = Low AND HeartRate = High AND BloodPressure = Normal AND Age = Mid	HighRisk
ChestPain = NoPain AND HbA1c = High AND LDL = HIgh AND HDL = Low AND HeartRate = High AND BloodPressure = Normal AND Age = Young	HighRisk
ChestPain = NoPain AND HbA1c = High AND LDL = HIgh AND HDL = Low AND HeartRate = High AND BloodPressure = VeryHigh AND Age = VeryOld	HighRisk
ChestPain = NoPain AND HbA1c = High AND LDL = HIgh AND HDL = Low AND HeartRate = High AND BloodPressure = VeryHigh AND Age = Old	HighRisk
ChestPain = NoPain AND HbA1c = High AND LDL = HIgh AND HDL = Low AND HeartRate = High AND BloodPressure = VeryHigh AND Age = Mid	HighRisk
ChestPain = NoPain AND HbA1c = High AND LDL = HIgh AND HDL = Low AND HeartRate = High AND BloodPressure = VeryHigh AND Age = Young	HighRisk
ChestPain = NoPain AND HbA1c = High AND LDL = HIgh AND HDL = Healthy AND HeartRate = VeryHealthy AND BloodPressure = High AND Age = VeryOld	HighRisk
ChestPain = NoPain AND HbA1c = High AND LDL = HIgh AND HDL = Healthy AND HeartRate = VeryHealthy AND BloodPressure = High AND Age = Old	HighRisk
ChestPain = NoPain AND HbA1c = High AND LDL = HIgh AND HDL = Healthy AND HeartRate = VeryHealthy AND BloodPressure = High AND Age = Mid	MediumRisk
ChestPain = NoPain AND HbA1c = High AND LDL = HIgh AND HDL = Healthy AND HeartRate = VeryHealthy AND BloodPressure = High AND Age = Young	MediumRisk
ChestPain = NoPain AND HbA1c = High AND LDL = HIgh AND HDL = Healthy AND HeartRate = VeryHealthy AND BloodPressure = Normal AND Age = VeryOld	MediumRisk
ChestPain = NoPain AND HbA1c = High AND LDL = HIgh AND HDL = Healthy AND HeartRate = VeryHealthy AND BloodPressure = Normal AND Age = Old	MediumRisk
ChestPain = NoPain AND HbA1c = High AND LDL = HIgh AND HDL = Healthy AND HeartRate = VeryHealthy AND BloodPressure = Normal AND Age = Mid	LowRisk
ChestPain = NoPain AND HbA1c = High AND LDL = HIgh AND HDL = Healthy AND HeartRate = VeryHealthy AND BloodPressure = Normal AND Age = Young	LowRisk
ChestPain = NoPain AND HbA1c = High AND LDL = HIgh AND HDL = Healthy AND HeartRate = VeryHealthy AND BloodPressure = VeryHigh AND Age = VeryOld	HighRisk
ChestPain = NoPain AND HbA1c = High AND LDL = HIgh AND HDL = Healthy AND HeartRate = VeryHealthy AND BloodPressure = VeryHigh AND Age = Old	HighRisk
ChestPain = NoPain AND HbA1c = High AND LDL = HIgh AND HDL = Healthy AND HeartRate = VeryHealthy AND BloodPressure = VeryHigh AND Age = Mid	MediumRisk
ChestPain = NoPain AND HbA1c = High AND LDL = HIgh AND HDL = Healthy AND HeartRate = VeryHealthy AND BloodPressure = VeryHigh AND Age = Young	MediumRisk
ChestPain = NoPain AND HbA1c = High AND LDL = HIgh AND HDL = Healthy AND HeartRate = Healthy AND BloodPressure = High AND Age = VeryOld	HighRisk
ChestPain = NoPain AND HbA1c = High AND LDL = HIgh AND HDL = Healthy AND HeartRate = Healthy AND BloodPressure = High AND Age = Old	HighRisk
ChestPain = NoPain AND HbA1c = High AND LDL = HIgh AND HDL = Healthy AND HeartRate = Healthy AND BloodPressure = High AND Age = Mid	MediumRisk
ChestPain = NoPain AND HbA1c = High AND LDL = HIgh AND HDL = Healthy AND HeartRate = Healthy AND BloodPressure = High AND Age = Young	MediumRisk
ChestPain = NoPain AND HbA1c = High AND LDL = HIgh AND HDL = Healthy AND HeartRate = Healthy AND BloodPressure = Normal AND Age = VeryOld	HighRisk
ChestPain = NoPain AND HbA1c = High AND LDL = HIgh AND HDL = Healthy AND HeartRate = Healthy AND BloodPressure = Normal AND Age = Old	HighRisk
ChestPain = NoPain AND HbA1c = High AND LDL = HIgh AND HDL = Healthy AND HeartRate = Healthy AND BloodPressure = Normal AND Age = Mid	MediumRisk
ChestPain = NoPain AND HbA1c = High AND LDL = HIgh AND HDL = Healthy AND HeartRate = Healthy AND BloodPressure = Normal AND Age = Young	LowRisk
ChestPain = NoPain AND HbA1c = High AND LDL = HIgh AND HDL = Healthy AND HeartRate = Healthy AND BloodPressure = VeryHigh AND Age = VeryOld	HighRisk
ChestPain = NoPain AND HbA1c = High AND LDL = HIgh AND HDL = Healthy AND HeartRate = Healthy AND BloodPressure = VeryHigh AND Age = Old	HighRisk
ChestPain = NoPain AND HbA1c = High AND LDL = HIgh AND HDL = Healthy AND HeartRate = Healthy AND BloodPressure = VeryHigh AND Age = Mid	HighRisk
ChestPain = NoPain AND HbA1c = High AND LDL = HIgh AND HDL = Healthy AND HeartRate = Healthy AND BloodPressure = VeryHigh AND Age = Young	MediumRisk
ChestPain = NoPain AND HbA1c = High AND LDL = HIgh AND HDL = Healthy AND HeartRate = High AND BloodPressure = High AND Age = VeryOld	HighRisk
ChestPain = NoPain AND HbA1c = High AND LDL = HIgh AND HDL = Healthy AND HeartRate = High AND BloodPressure = High AND Age = Old	HighRisk
ChestPain = NoPain AND HbA1c = High AND LDL = HIgh AND HDL = Healthy AND HeartRate = High AND BloodPressure = High AND Age = Mid	HighRisk
ChestPain = NoPain AND HbA1c = High AND LDL = HIgh AND HDL = Healthy AND HeartRate = High AND BloodPressure = High AND Age = Young	MediumRisk
ChestPain = NoPain AND HbA1c = High AND LDL = HIgh AND HDL = Healthy AND HeartRate = High AND BloodPressure = Normal AND Age = VeryOld	HighRisk
ChestPain = NoPain AND HbA1c = High AND LDL = HIgh AND HDL = Healthy AND HeartRate = High AND BloodPressure = Normal AND Age = Old	HighRisk
ChestPain = NoPain AND HbA1c = High AND LDL = HIgh AND HDL = Healthy AND HeartRate = High AND BloodPressure = Normal AND Age = Mid	MediumRisk
ChestPain = NoPain AND HbA1c = High AND LDL = HIgh AND HDL = Healthy AND HeartRate = High AND BloodPressure = Normal AND Age = Young	MediumRisk
ChestPain = NoPain AND HbA1c = High AND LDL = HIgh AND HDL = Healthy AND HeartRate = High AND BloodPressure = VeryHigh AND Age = VeryOld	HighRisk
ChestPain = NoPain AND HbA1c = High AND LDL = HIgh AND HDL = Healthy AND HeartRate = High AND BloodPressure = VeryHigh AND Age = Old	HighRisk
ChestPain = NoPain AND HbA1c = High AND LDL = HIgh AND HDL = Healthy AND HeartRate = High AND BloodPressure = VeryHigh AND Age = Mid	HighRisk
ChestPain = NoPain AND HbA1c = High AND LDL = HIgh AND HDL = Healthy AND HeartRate = High AND BloodPressure = VeryHigh AND Age = Young	MediumRisk
ChestPain = NoPain AND HbA1c = High AND LDL = VeryHIgh AND HDL = Low AND HeartRate = VeryHealthy AND BloodPressure = High AND Age = VeryOld	HighRisk
ChestPain = NoPain AND HbA1c = High AND LDL = VeryHIgh AND HDL = Low AND HeartRate = VeryHealthy AND BloodPressure = High AND Age = Old	HighRisk
ChestPain = NoPain AND HbA1c = High AND LDL = VeryHIgh AND HDL = Low AND HeartRate = VeryHealthy AND BloodPressure = High AND Age = Mid	HighRisk
ChestPain = NoPain AND HbA1c = High AND LDL = VeryHIgh AND HDL = Low AND HeartRate = VeryHealthy AND BloodPressure = High AND Age = Young	HighRisk
ChestPain = NoPain AND HbA1c = High AND LDL = VeryHIgh AND HDL = Low AND HeartRate = VeryHealthy AND BloodPressure = Normal AND Age = VeryOld	HighRisk
ChestPain = NoPain AND HbA1c = High AND LDL = VeryHIgh AND HDL = Low AND HeartRate = VeryHealthy AND BloodPressure = Normal AND Age = Old	HighRisk
ChestPain = NoPain AND HbA1c = High AND LDL = VeryHIgh AND HDL = Low AND HeartRate = VeryHealthy AND BloodPressure = Normal AND Age = Mid	MediumRisk
ChestPain = NoPain AND HbA1c = High AND LDL = VeryHIgh AND HDL = Low AND HeartRate = VeryHealthy AND BloodPressure = Normal AND Age = Young	MediumRisk
ChestPain = NoPain AND HbA1c = High AND LDL = VeryHIgh AND HDL = Low AND HeartRate = VeryHealthy AND BloodPressure = VeryHigh AND Age = VeryOld	HighRisk
ChestPain = NoPain AND HbA1c = High AND LDL = VeryHIgh AND HDL = Low AND HeartRate = VeryHealthy AND BloodPressure = VeryHigh AND Age = Old	HighRisk
ChestPain = NoPain AND HbA1c = High AND LDL = VeryHIgh AND HDL = Low AND HeartRate = VeryHealthy AND BloodPressure = VeryHigh AND Age = Mid	HighRisk
ChestPain = NoPain AND HbA1c = High AND LDL = VeryHIgh AND HDL = Low AND HeartRate = VeryHealthy AND BloodPressure = VeryHigh AND Age = Young	HighRisk
ChestPain = NoPain AND HbA1c = High AND LDL = VeryHIgh AND HDL = Low AND HeartRate = Healthy AND BloodPressure = High AND Age = VeryOld	HighRisk
ChestPain = NoPain AND HbA1c = High AND LDL = VeryHIgh AND HDL = Low AND HeartRate = Healthy AND BloodPressure = High AND Age = Old	HighRisk
ChestPain = NoPain AND HbA1c = High AND LDL = VeryHIgh AND HDL = Low AND HeartRate = Healthy AND BloodPressure = High AND Age = Mid	HighRisk
ChestPain = NoPain AND HbA1c = High AND LDL = VeryHIgh AND HDL = Low AND HeartRate = Healthy AND BloodPressure = High AND Age = Young	MediumRisk
ChestPain = NoPain AND HbA1c = High AND LDL = VeryHIgh AND HDL = Low AND HeartRate = Healthy AND BloodPressure = Normal AND Age = VeryOld	HighRisk
ChestPain = NoPain AND HbA1c = High AND LDL = VeryHIgh AND HDL = Low AND HeartRate = Healthy AND BloodPressure = Normal AND Age = Old	HighRisk
ChestPain = NoPain AND HbA1c = High AND LDL = VeryHIgh AND HDL = Low AND HeartRate = Healthy AND BloodPressure = Normal AND Age = Mid	MediumRisk
ChestPain = NoPain AND HbA1c = High AND LDL = VeryHIgh AND HDL = Low AND HeartRate = Healthy AND BloodPressure = Normal AND Age = Young	MediumRisk
ChestPain = NoPain AND HbA1c = High AND LDL = VeryHIgh AND HDL = Low AND HeartRate = Healthy AND BloodPressure = VeryHigh AND Age = VeryOld	HighRisk
ChestPain = NoPain AND HbA1c = High AND LDL = VeryHIgh AND HDL = Low AND HeartRate = Healthy AND BloodPressure = VeryHigh AND Age = Old	HighRisk
ChestPain = NoPain AND HbA1c = High AND LDL = VeryHIgh AND HDL = Low AND HeartRate = Healthy AND BloodPressure = VeryHigh AND Age = Mid	HighRisk
ChestPain = NoPain AND HbA1c = High AND LDL = VeryHIgh AND HDL = Low AND HeartRate = Healthy AND BloodPressure = VeryHigh AND Age = Young	HighRisk
ChestPain = NoPain AND HbA1c = High AND LDL = VeryHIgh AND HDL = Low AND HeartRate = High AND BloodPressure = High AND Age = VeryOld	HighRisk
ChestPain = NoPain AND HbA1c = High AND LDL = VeryHIgh AND HDL = Low AND HeartRate = High AND BloodPressure = High AND Age = Old	HighRisk
ChestPain = NoPain AND HbA1c = High AND LDL = VeryHIgh AND HDL = Low AND HeartRate = High AND BloodPressure = High AND Age = Mid	HighRisk
ChestPain = NoPain AND HbA1c = High AND LDL = VeryHIgh AND HDL = Low AND HeartRate = High AND BloodPressure = High AND Age = Young	HighRisk
ChestPain = NoPain AND HbA1c = High AND LDL = VeryHIgh AND HDL = Low AND HeartRate = High AND BloodPressure = Normal AND Age = VeryOld	HighRisk
ChestPain = NoPain AND HbA1c = High AND LDL = VeryHIgh AND HDL = Low AND HeartRate = High AND BloodPressure = Normal AND Age = Old	HighRisk
ChestPain = NoPain AND HbA1c = High AND LDL = VeryHIgh AND HDL = Low AND HeartRate = High AND BloodPressure = Normal AND Age = Mid	MediumRisk
ChestPain = NoPain AND HbA1c = High AND LDL = VeryHIgh AND HDL = Low AND HeartRate = High AND BloodPressure = Normal AND Age = Young	MediumRisk
ChestPain = NoPain AND HbA1c = High AND LDL = VeryHIgh AND HDL = Low AND HeartRate = High AND BloodPressure = VeryHigh AND Age = VeryOld	HighRisk
ChestPain = NoPain AND HbA1c = High AND LDL = VeryHIgh AND HDL = Low AND HeartRate = High AND BloodPressure = VeryHigh AND Age = Old	HighRisk
ChestPain = NoPain AND HbA1c = High AND LDL = VeryHIgh AND HDL = Low AND HeartRate = High AND BloodPressure = VeryHigh AND Age = Mid	HighRisk
ChestPain = NoPain AND HbA1c = High AND LDL = VeryHIgh AND HDL = Low AND HeartRate = High AND BloodPressure = VeryHigh AND Age = Young	HighRisk
ChestPain = NoPain AND HbA1c = High AND LDL = VeryHIgh AND HDL = Healthy AND HeartRate = VeryHealthy AND BloodPressure = High AND Age = VeryOld	HighRisk
ChestPain = NoPain AND HbA1c = High AND LDL = VeryHIgh AND HDL = Healthy AND HeartRate = VeryHealthy AND BloodPressure = High AND Age = Old	HighRisk
ChestPain = NoPain AND HbA1c = High AND LDL = VeryHIgh AND HDL = Healthy AND HeartRate = VeryHealthy AND BloodPressure = High AND Age = Mid	HighRisk
ChestPain = NoPain AND HbA1c = High AND LDL = VeryHIgh AND HDL = Healthy AND HeartRate = VeryHealthy AND BloodPressure = High AND Age = Young	HighRisk
ChestPain = NoPain AND HbA1c = High AND LDL = VeryHIgh AND HDL = Healthy AND HeartRate = VeryHealthy AND BloodPressure = Normal AND Age = VeryOld	HighRisk
ChestPain = NoPain AND HbA1c = High AND LDL = VeryHIgh AND HDL = Healthy AND HeartRate = VeryHealthy AND BloodPressure = Normal AND Age = Old	HighRisk
ChestPain = NoPain AND HbA1c = High AND LDL = VeryHIgh AND HDL = Healthy AND HeartRate = VeryHealthy AND BloodPressure = Normal AND Age = Mid	MediumRisk
ChestPain = NoPain AND HbA1c = High AND LDL = VeryHIgh AND HDL = Healthy AND HeartRate = VeryHealthy AND BloodPressure = Normal AND Age = Young	MediumRisk
ChestPain = NoPain AND HbA1c = High AND LDL = VeryHIgh AND HDL = Healthy AND HeartRate = VeryHealthy AND BloodPressure = VeryHigh AND Age = VeryOld	HighRisk
ChestPain = NoPain AND HbA1c = High AND LDL = VeryHIgh AND HDL = Healthy AND HeartRate = VeryHealthy AND BloodPressure = VeryHigh AND Age = Old	HighRisk
ChestPain = NoPain AND HbA1c = High AND LDL = VeryHIgh AND HDL = Healthy AND HeartRate = VeryHealthy AND BloodPressure = VeryHigh AND Age = Mid	HighRisk
ChestPain = NoPain AND HbA1c = High AND LDL = VeryHIgh AND HDL = Healthy AND HeartRate = VeryHealthy AND BloodPressure = VeryHigh AND Age = Young	MediumRisk
ChestPain = NoPain AND HbA1c = High AND LDL = VeryHIgh AND HDL = Healthy AND HeartRate = Healthy AND BloodPressure = High AND Age = VeryOld	HighRisk
ChestPain = NoPain AND HbA1c = High AND LDL = VeryHIgh AND HDL = Healthy AND HeartRate = Healthy AND BloodPressure = High AND Age = Old	HighRisk
ChestPain = NoPain AND HbA1c = High AND LDL = VeryHIgh AND HDL = Healthy AND HeartRate = Healthy AND BloodPressure = High AND Age = Mid	MediumRisk
ChestPain = NoPain AND HbA1c = High AND LDL = VeryHIgh AND HDL = Healthy AND HeartRate = Healthy AND BloodPressure = High AND Age = Young	MediumRisk
ChestPain = NoPain AND HbA1c = High AND LDL = VeryHIgh AND HDL = Healthy AND HeartRate = Healthy AND BloodPressure = Normal AND Age = VeryOld	MediumRisk
ChestPain = NoPain AND HbA1c = High AND LDL = VeryHIgh AND HDL = Healthy AND HeartRate = Healthy AND BloodPressure = Normal AND Age = Old	MediumRisk
ChestPain = NoPain AND HbA1c = High AND LDL = VeryHIgh AND HDL = Healthy AND HeartRate = Healthy AND BloodPressure = Normal AND Age = Mid	LowRisk
ChestPain = NoPain AND HbA1c = High AND LDL = VeryHIgh AND HDL = Healthy AND HeartRate = Healthy AND BloodPressure = Normal AND Age = Young	LowRisk
ChestPain = NoPain AND HbA1c = High AND LDL = VeryHIgh AND HDL = Healthy AND HeartRate = Healthy AND BloodPressure = VeryHigh AND Age = VeryOld	HighRisk
ChestPain = NoPain AND HbA1c = High AND LDL = VeryHIgh AND HDL = Healthy AND HeartRate = Healthy AND BloodPressure = VeryHigh AND Age = Old	HighRisk
ChestPain = NoPain AND HbA1c = High AND LDL = VeryHIgh AND HDL = Healthy AND HeartRate = Healthy AND BloodPressure = VeryHigh AND Age = Mid	MediumRisk
ChestPain = NoPain AND HbA1c = High AND LDL = VeryHIgh AND HDL = Healthy AND HeartRate = Healthy AND BloodPressure = VeryHigh AND Age = Young	MediumRisk
ChestPain = NoPain AND HbA1c = High AND LDL = VeryHIgh AND HDL = Healthy AND HeartRate = High AND BloodPressure = High AND Age = VeryOld	HighRisk
ChestPain = NoPain AND HbA1c = High AND LDL = VeryHIgh AND HDL = Healthy AND HeartRate = High AND BloodPressure = High AND Age = Old	HighRisk
ChestPain = NoPain AND HbA1c = High AND LDL = VeryHIgh AND HDL = Healthy AND HeartRate = High AND BloodPressure = High AND Age = Mid	HighRisk
ChestPain = NoPain AND HbA1c = High AND LDL = VeryHIgh AND HDL = Healthy AND HeartRate = High AND BloodPressure = High AND Age = Young	MediumRisk
ChestPain = NoPain AND HbA1c = High AND LDL = VeryHIgh AND HDL = Healthy AND HeartRate = High AND BloodPressure = Normal AND Age = VeryOld,HighRisk ChestPain = NoPain AND HbA1c = High AND LDL = VeryHIgh AND HDL = Healthy AND HeartRate = High AND BloodPressure = Normal AND Age = Old,HighRisk ChestPain = NoPain AND HbA1c = High AND LDL = VeryHIgh AND HDL = Healthy AND HeartRate = High AND BloodPres…
