# Supplementary material for: Diagnosis of heart diseases: A fuzzy-logic-based approach
Source: PLoS One. 2024 Feb 6;19(2):e0293112. doi: 10.1371/journal.pone.0293112 (PMC10846727; doi:10.1371/journal.pone.0293112)
Supplement: S1 File — (ZIP) [file pone.0293112.s001.zip › Supporting Information/testing_data_set.csv]

Antecedent (If Condition)	Consequent (Output)
ChestPain = NoPain AND HbA1c = Healthy AND HDL = Healthy AND LDL = HIgh AND HeartRate = VeryHealthy AND Age = Old AND BloodPressure = High	Healthy
ChestPain = NonAnginal AND HbA1c = VeryHealthy AND HDL = Healthy AND LDL = VeryHIgh AND HeartRate = Healthy AND Age = Mid AND BloodPressure = Normal	Healthy
ChestPain = Typical AND HbA1c = Healthy AND HDL = Low AND LDL = XHIgh AND HeartRate = Healthy AND Age = Old AND BloodPressure = High	HighRisk
ChestPain = Typical AND HbA1c = VeryHealthy AND HDL = Healthy AND LDL = XHIgh AND HeartRate = Healthy AND Age = Mid AND BloodPressure = Normal	Healthy
ChestPain = Typical AND HbA1c = High AND HDL = Healthy AND LDL = HIgh AND HeartRate = Healthy AND Age = Mid AND BloodPressure = High	LowRisk
ChestPain = Typical AND HbA1c = VeryHealthy AND HDL = Healthy AND LDL = Healthy AND HeartRate = Healthy AND Age = Mid AND BloodPressure = High	Healthy
ChestPain = NonAnginal AND HbA1c = VeryHealthy AND HDL = Healthy AND LDL = XHIgh AND HeartRate = Healthy AND Age = Mid AND BloodPressure = High	Healthy
ChestPain = Atypical AND HbA1c = High AND HDL = Low AND LDL = XHIgh AND HeartRate = Healthy AND Age = Mid AND BloodPressure = High	MediumRisk
ChestPain = NonAnginal AND HbA1c = VeryHealthy AND HDL = Healthy AND LDL = VeryHIgh AND HeartRate = Healthy AND Age = Mid AND BloodPressure = Normal	Healthy
ChestPain = Atypical AND HbA1c = Healthy AND HDL = Healthy AND LDL = HIgh AND HeartRate = Healthy AND Age = Mid AND BloodPressure = High	Healthy
ChestPain = Atypical AND HbA1c = VeryHealthy AND HDL = Healthy AND LDL = Healthy AND HeartRate = VeryHealthy AND Age = Mid AND BloodPressure = High	Healthy
ChestPain = NonAnginal AND HbA1c = Healthy AND HDL = Healthy AND LDL = HIgh AND HeartRate = Healthy AND Age = Mid AND BloodPressure = Normal	LowRisk
ChestPain = Typical AND HbA1c = VeryHealthy AND HDL = Healthy AND LDL = VeryHIgh AND HeartRate = Healthy AND Age = Mid AND BloodPressure = High	Healthy
ChestPain = Atypical AND HbA1c = VeryHealthy AND HDL = Healthy AND LDL = XHIgh AND HeartRate = VeryHealthy AND Age = Mid AND BloodPressure = High	Healthy
ChestPain = NonAnginal AND HbA1c = VeryHealthy AND HDL = Healthy AND LDL = VeryHIgh AND HeartRate = Healthy AND Age = Mid AND BloodPressure = High	Healthy
ChestPain = NoPain AND HbA1c = VeryHealthy AND HDL = Healthy AND LDL = HIgh AND HeartRate = VeryHealthy AND Age = Old AND BloodPressure = Normal	Healthy
ChestPain = NoPain AND HbA1c = Healthy AND HDL = Healthy AND LDL = XHIgh AND HeartRate = Healthy AND Age = Mid AND BloodPressure = High	Healthy
ChestPain = NonAnginal AND HbA1c = Healthy AND HDL = Healthy AND LDL = XHIgh AND HeartRate = Healthy AND Age = Mid AND BloodPressure = Normal	LowRisk
ChestPain = Atypical AND HbA1c = Healthy AND HDL = Low AND LDL = VeryHIgh AND HeartRate = High AND Age = Mid AND BloodPressure = High	HighRisk
ChestPain = Typical AND HbA1c = Healthy AND HDL = Low AND LDL = HIgh AND HeartRate = Healthy AND Age = Mid AND BloodPressure = High	HighRisk
ChestPain = Atypical AND HbA1c = VeryHealthy AND HDL = Healthy AND LDL = HIgh AND HeartRate = Healthy AND Age = Mid AND BloodPressure = Normal	Healthy
ChestPain = Atypical AND HbA1c = VeryHealthy AND HDL = Healthy AND LDL = XHIgh AND HeartRate = High AND Age = Mid AND BloodPressure = Normal	Healthy
ChestPain = NoPain AND HbA1c = VeryHealthy AND HDL = Healthy AND LDL = HIgh AND HeartRate = VeryHealthy AND Age = Old AND BloodPressure = High	Healthy
ChestPain = Typical AND HbA1c = VeryHealthy AND HDL = Healthy AND LDL = VeryHIgh AND HeartRate = Healthy AND Age = Mid AND BloodPressure = High	Healthy
ChestPain = Typical AND HbA1c = Healthy AND HDL = Low AND LDL = Healthy AND HeartRate = VeryHealthy AND Age = Young AND BloodPressure = Normal	HighRisk
ChestPain = NoPain AND HbA1c = VeryHealthy AND HDL = Healthy AND LDL = VeryHIgh AND HeartRate = Healthy AND Age = Old AND BloodPressure = High	Healthy
ChestPain = Typical AND HbA1c = High AND HDL = Low AND LDL = VeryHIgh AND HeartRate = High AND Age = Mid AND BloodPressure = Normal	MediumRisk
ChestPain = Atypical AND HbA1c = Healthy AND HDL = Healthy AND LDL = XHIgh AND HeartRate = Healthy AND Age = Old AND BloodPressure = High	LowRisk
ChestPain = Typical AND HbA1c = VeryHealthy AND HDL = Healthy AND LDL = HIgh AND HeartRate = Healthy AND Age = Mid AND BloodPressure = High	Healthy
ChestPain = Atypical AND HbA1c = VeryHealthy AND HDL = Healthy AND LDL = HIgh AND HeartRate = Healthy AND Age = Mid AND BloodPressure = High	Healthy
ChestPain = Typical AND HbA1c = VeryHealthy AND HDL = Healthy AND LDL = HIgh AND HeartRate = VeryHealthy AND Age = Young AND BloodPressure = High	Healthy
ChestPain = Typical AND HbA1c = Healthy AND HDL = Low AND LDL = HIgh AND HeartRate = High AND Age = Mid AND BloodPressure = Normal	HighRisk
ChestPain = Typical AND HbA1c = Healthy AND HDL = Healthy AND LDL = VeryHIgh AND HeartRate = Healthy AND Age = Mid AND BloodPressure = High	LowRisk
ChestPain = Typical AND HbA1c = Healthy AND HDL = Low AND LDL = XHIgh AND HeartRate = Healthy AND Age = Mid AND BloodPressure = High	HighRisk
ChestPain = Atypical AND HbA1c = Healthy AND HDL = Healthy AND LDL = VeryHIgh AND HeartRate = Healthy AND Age = Mid AND BloodPressure = High	Healthy
ChestPain = Typical AND HbA1c = Healthy AND HDL = Low AND LDL = VeryHIgh AND HeartRate = Healthy AND Age = Old AND BloodPressure = High	HighRisk
ChestPain = NoPain AND HbA1c = VeryHealthy AND HDL = Healthy AND LDL = HIgh AND HeartRate = Healthy AND Age = Young AND BloodPressure = High	Healthy
ChestPain = NonAnginal AND HbA1c = VeryHealthy AND HDL = Healthy AND LDL = XHIgh AND HeartRate = Healthy AND Age = Old AND BloodPressure = High	Healthy
ChestPain = Atypical AND HbA1c = Healthy AND HDL = Healthy AND LDL = HIgh AND HeartRate = VeryHealthy AND Age = Mid AND BloodPressure = High	Healthy
ChestPain = Typical AND HbA1c = Healthy AND HDL = Healthy AND LDL = XHIgh AND HeartRate = Healthy AND Age = Mid AND BloodPressure = Normal	LowRisk
ChestPain = Atypical AND HbA1c = Healthy AND HDL = Low AND LDL = VeryHIgh AND HeartRate = Healthy AND Age = Mid AND BloodPressure = Normal	HighRisk
ChestPain = Atypical AND HbA1c = VeryHealthy AND HDL = Healthy AND LDL = Healthy AND HeartRate = VeryHealthy AND Age = Mid AND BloodPressure = Normal	Healthy
ChestPain = Typical AND HbA1c = Healthy AND HDL = Low AND LDL = VeryHIgh AND HeartRate = Healthy AND Age = Mid AND BloodPressure = High	HighRisk
ChestPain = Atypical AND HbA1c = Healthy AND HDL = Healthy AND LDL = XHIgh AND HeartRate = High AND Age = Old AND BloodPressure = High	Healthy
ChestPain = NonAnginal AND HbA1c = VeryHealthy AND HDL = Healthy AND LDL = HIgh AND HeartRate = Healthy AND Age = Young AND BloodPressure = Normal	Healthy
ChestPain = Typical AND HbA1c = VeryHealthy AND HDL = Healthy AND LDL = Healthy AND HeartRate = VeryHealthy AND Age = Old AND BloodPressure = Normal	Healthy
ChestPain = Typical AND HbA1c = Healthy AND HDL = Low AND LDL = XHIgh AND HeartRate = VeryHealthy AND Age = Mid AND BloodPressure = Normal	MediumRisk
ChestPain = NonAnginal AND HbA1c = VeryHealthy AND HDL = Healthy AND LDL = HIgh AND HeartRate = Healthy AND Age = Mid AND BloodPressure = High	Healthy
ChestPain = Typical AND HbA1c = Healthy AND HDL = Healthy AND LDL = VeryHIgh AND HeartRate = Healthy AND Age = Mid AND BloodPressure = High	LowRisk
ChestPain = Typical AND HbA1c = Healthy AND HDL = Healthy AND LDL = VeryHIgh AND HeartRate = Healthy AND Age = Mid AND BloodPressure = Normal	LowRisk
ChestPain = Typical AND HbA1c = Healthy AND HDL = Healthy AND LDL = Healthy AND HeartRate = Healthy AND Age = Young AND BloodPressure = Normal	LowRisk
ChestPain = Atypical AND HbA1c = VeryHealthy AND HDL = Healthy AND LDL = VeryHIgh AND HeartRate = Healthy AND Age = Mid AND BloodPressure = Normal	Healthy
ChestPain = NoPain AND HbA1c = VeryHealthy AND HDL = Healthy AND LDL = HIgh AND HeartRate = VeryHealthy AND Age = Mid AND BloodPressure = Normal	Healthy
ChestPain = Atypical AND HbA1c = VeryHealthy AND HDL = Healthy AND LDL = Healthy AND HeartRate = High AND Age = Mid AND BloodPressure = High	Healthy
ChestPain = Typical AND HbA1c = Healthy AND HDL = Healthy AND LDL = HIgh AND HeartRate = Healthy AND Age = Mid AND BloodPressure = Normal	LowRisk
ChestPain = Atypical AND HbA1c = Healthy AND HDL = Healthy AND LDL = XHIgh AND HeartRate = High AND Age = Mid AND BloodPressure = High	Healthy
ChestPain = Typical AND HbA1c = Healthy AND HDL = Low AND LDL = HIgh AND HeartRate = VeryHealthy AND Age = Mid AND BloodPressure = Normal	MediumRisk
ChestPain = Atypical AND HbA1c = Healthy AND HDL = Healthy AND LDL = Healthy AND HeartRate = Healthy AND Age = Mid AND BloodPressure = High	LowRisk
ChestPain = Atypical AND HbA1c = VeryHealthy AND HDL = Healthy AND LDL = HIgh AND HeartRate = VeryHealthy AND Age = Mid AND BloodPressure = High	Healthy
ChestPain = Typical AND HbA1c = Healthy AND HDL = Low AND LDL = XHIgh AND HeartRate = VeryHealthy AND Age = Mid AND BloodPressure = High	MediumRisk
ChestPain = Atypical AND HbA1c = VeryHealthy AND HDL = Healthy AND LDL = VeryHIgh AND HeartRate = Healthy AND Age = Old AND BloodPressure = High	Healthy
ChestPain = Typical AND HbA1c = High AND HDL = Low AND LDL = XHIgh AND HeartRate = Healthy AND Age = Old AND BloodPressure = Normal	HighRisk
ChestPain = Typical AND HbA1c = Healthy AND HDL = Healthy AND LDL = VeryHIgh AND HeartRate = VeryHealthy AND Age = Mid AND BloodPressure = Normal	LowRisk
ChestPain = Typical AND HbA1c = Healthy AND HDL = Healthy AND LDL = VeryHIgh AND HeartRate = Healthy AND Age = Old AND BloodPressure = Normal	LowRisk
ChestPain = Typical AND HbA1c = Healthy AND HDL = Healthy AND LDL = HIgh AND HeartRate = VeryHealthy AND Age = Mid AND BloodPressure = Normal	LowRisk
ChestPain = Atypical AND HbA1c = VeryHealthy AND HDL = Healthy AND LDL = XHIgh AND HeartRate = Healthy AND Age = Old AND BloodPressure = High	Healthy
ChestPain = Typical AND HbA1c = Healthy AND HDL = Healthy AND LDL = VeryHIgh AND HeartRate = Healthy AND Age = Mid AND BloodPressure = Normal	LowRisk
ChestPain = Atypical AND HbA1c = VeryHealthy AND HDL = Healthy AND LDL = XHIgh AND HeartRate = Healthy AND Age = Mid AND BloodPressure = High	Healthy
ChestPain = NonAnginal AND HbA1c = VeryHealthy AND HDL = Healthy AND LDL = VeryHIgh AND HeartRate = Healthy AND Age = Mid AND BloodPressure = High	Healthy
ChestPain = Typical AND HbA1c = Healthy AND HDL = Low AND LDL = XHIgh AND HeartRate = Healthy AND Age = Mid AND BloodPressure = High	HighRisk
ChestPain = Typical AND HbA1c = VeryHealthy AND HDL = Healthy AND LDL = HIgh AND HeartRate = Healthy AND Age = Mid AND BloodPressure = Normal	Healthy
ChestPain = Typical AND HbA1c = VeryHealthy AND HDL = Healthy AND LDL = VeryHIgh AND HeartRate = High AND Age = Mid AND BloodPressure = High	Healthy
ChestPain = Atypical AND HbA1c = High AND HDL = Low AND LDL = XHIgh AND HeartRate = Healthy AND Age = Old AND BloodPressure = High	HighRisk
ChestPain = NonAnginal AND HbA1c = VeryHealthy AND HDL = Healthy AND LDL = XHIgh AND HeartRate = Healthy AND Age = Mid AND BloodPressure = Normal	Healthy
ChestPain = Atypical AND HbA1c = VeryHealthy AND HDL = Healthy AND LDL = VeryHIgh AND HeartRate = Healthy AND Age = Mid AND BloodPressure = High	Healthy
ChestPain = Atypical AND HbA1c = VeryHealthy AND HDL = Healthy AND LDL = VeryHIgh AND HeartRate = VeryHealthy AND Age = Mid AND BloodPressure = High	Healthy
ChestPain = Atypical AND HbA1c = VeryHealthy AND HDL = Healthy AND LDL = HIgh AND HeartRate = Healthy AND Age = Mid AND BloodPressure = Normal	Healthy
ChestPain = Typical AND HbA1c = VeryHealthy AND HDL = Healthy AND LDL = HIgh AND HeartRate = Healthy AND Age = Mid AND BloodPressure = High	Healthy
ChestPain = Atypical AND HbA1c = VeryHealthy AND HDL = Healthy AND LDL = VeryHIgh AND HeartRate = Healthy AND Age = Mid AND BloodPressure = High	Healthy
ChestPain = Typical AND HbA1c = VeryHealthy AND HDL = Healthy AND LDL = XHIgh AND HeartRate = Healthy AND Age = Old AND BloodPressure = Normal	Healthy
ChestPain = Typical AND HbA1c = Healthy AND HDL = Low AND LDL = Healthy AND HeartRate = VeryHealthy AND Age = Mid AND BloodPressure = High	HighRisk
ChestPain = Atypical AND HbA1c = VeryHealthy AND HDL = Healthy AND LDL = HIgh AND HeartRate = Healthy AND Age = Mid AND BloodPressure = High	Healthy
ChestPain = Atypical AND HbA1c = VeryHealthy AND HDL = Healthy AND LDL = VeryHealthy AND HeartRate = Healthy AND Age = Mid AND BloodPressure = Normal	Healthy
ChestPain = Atypical AND HbA1c = VeryHealthy AND HDL = Healthy AND LDL = VeryHIgh AND HeartRate = Healthy AND Age = Old AND BloodPressure = High	Healthy
ChestPain = Typical AND HbA1c = Healthy AND HDL = Healthy AND LDL = VeryHIgh AND HeartRate = High AND Age = Mid AND BloodPressure = Normal	LowRisk
ChestPain = Typical AND HbA1c = Healthy AND HDL = Low AND LDL = VeryHIgh AND HeartRate = Healthy AND Age = Mid AND BloodPressure = Normal	MediumRisk
ChestPain = Typical AND HbA1c = Healthy AND HDL = Low AND LDL = XHIgh AND HeartRate = High AND Age = Mid AND BloodPressure = High	HighRisk
ChestPain = NonAnginal AND HbA1c = VeryHealthy AND HDL = Healthy AND LDL = HIgh AND HeartRate = Healthy AND Age = Mid AND BloodPressure = High	Healthy
ChestPain = Typical AND HbA1c = VeryHealthy AND HDL = Healthy AND LDL = HIgh AND HeartRate = Healthy AND Age = Mid AND BloodPressure = High	Healthy
ChestPain = Typical AND HbA1c = VeryHealthy AND HDL = Healthy AND LDL = VeryHIgh AND HeartRate = Healthy AND Age = Mid AND BloodPressure = Normal	Healthy
ChestPain = NoPain AND HbA1c = VeryHealthy AND HDL = Healthy AND LDL = Healthy AND HeartRate = VeryHealthy AND Age = Young AND BloodPressure = Normal	Healthy
ChestPain = Typical AND HbA1c = VeryHealthy AND HDL = Healthy AND LDL = XHIgh AND HeartRate = Healthy AND Age = Mid AND BloodPressure = Normal	Healthy
ChestPain = Atypical AND HbA1c = Healthy AND HDL = Healthy AND LDL = VeryHIgh AND HeartRate = Healthy AND Age = Old AND BloodPressure = Normal	Healthy
ChestPain = Atypical AND HbA1c = Healthy AND HDL = Low AND LDL = HIgh AND HeartRate = Healthy AND Age = Mid AND BloodPressure = Normal	HighRisk
ChestPain = NonAnginal AND HbA1c = VeryHealthy AND HDL = Healthy AND LDL = XHIgh AND HeartRate = Healthy AND Age = Mid AND BloodPressure = Normal	Healthy
ChestPain = Atypical AND HbA1c = Healthy AND HDL = Healthy AND LDL = HIgh AND HeartRate = Healthy AND Age = Mid AND BloodPressure = Normal	LowRisk
ChestPain = Typical AND HbA1c = Healthy AND HDL = Low AND LDL = XHIgh AND HeartRate = VeryHealthy AND Age = Mid AND BloodPressure = Normal	MediumRisk
ChestPain = Typical AND HbA1c = Healthy AND HDL = Low AND LDL = VeryHIgh AND HeartRate = Healthy AND Age = Young AND BloodPressure = Normal	HighRisk
ChestPain = Typical AND HbA1c = Healthy AND HDL = Healthy AND LDL = XHIgh AND HeartRate = Healthy AND Age = Mid AND BloodPressure = High	LowRisk
ChestPain = Typical AND HbA1c = High AND HDL = Healthy AND LDL = VeryHIgh AND HeartRate = Healthy AND Age = Mid AND BloodPressure = Normal	LowRisk
ChestPain = NoPain AND HbA1c = VeryHealthy AND HDL = Healthy AND LDL = Healthy AND HeartRate = Healthy AND Age = Mid AND BloodPressure = Normal	Healthy
ChestPain = Typical AND HbA1c = High AND HDL = Low AND LDL = XHIgh AND HeartRate = VeryHealthy AND Age = Mid AND BloodPressure = High	MediumRisk
ChestPain = Atypical AND HbA1c = Healthy AND HDL = Low AND LDL = XHIgh AND HeartRate = VeryHealthy AND Age = Mid AND BloodPressure = High	MediumRisk
ChestPain = NonAnginal AND HbA1c = VeryHealthy AND HDL = Healthy AND LDL = HIgh AND HeartRate = VeryHealthy AND Age = Young AND BloodPressure = High	Healthy
ChestPain = Atypical AND HbA1c = Healthy AND HDL = Healthy AND LDL = HIgh AND HeartRate = Healthy AND Age = Mid AND BloodPressure = High	Healthy
ChestPain = Typical AND HbA1c = VeryHealthy AND HDL = Healthy AND LDL = Healthy AND HeartRate = Healthy AND Age = Young AND BloodPressure = High	Healthy
ChestPain = Typical AND HbA1c = High AND HDL = Low AND LDL = XHIgh AND HeartRate = Healthy AND Age = Old AND BloodPressure = High	HighRisk
ChestPain = Typical AND HbA1c = Healthy AND HDL = Low AND LDL = XHIgh AND HeartRate = VeryHealthy AND Age = Old AND BloodPressure = High	MediumRisk
ChestPain = Typical AND HbA1c = High AND HDL = Low AND LDL = XHIgh AND HeartRate = Healthy AND Age = Mid AND BloodPressure = High	HighRisk
ChestPain = Typical AND HbA1c = Healthy AND HDL = Low AND LDL = XHIgh AND HeartRate = Healthy AND Age = Old AND BloodPressure = High	HighRisk
ChestPain = Atypical AND HbA1c = VeryHealthy AND HDL = Healthy AND LDL = HIgh AND HeartRate = VeryHealthy AND Age = Mid AND BloodPressure = Normal	Healthy
ChestPain = Typical AND HbA1c = Healthy AND HDL = Low AND LDL = VeryHIgh AND HeartRate = Healthy AND Age = Mid AND BloodPressure = High	HighRisk
ChestPain = NoPain AND HbA1c = High AND HDL = Healthy AND LDL = XHIgh AND HeartRate = Healthy AND Age = Old AND BloodPressure = High	LowRisk
ChestPain = NonAnginal AND HbA1c = VeryHealthy AND HDL = Healthy AND LDL = HIgh AND HeartRate = Healthy AND Age = Mid AND BloodPressure = High	Healthy
ChestPain = Typical AND HbA1c = High AND HDL = Low AND LDL = XHIgh AND HeartRate = Healthy AND Age = Mid AND BloodPressure = VeryHigh	HighRisk
ChestPain = Typical AND HbA1c = Healthy AND HDL = Low AND LDL = VeryHIgh AND HeartRate = VeryHealthy AND Age = Mid AND BloodPressure = Normal	HighRisk
ChestPain = NonAnginal AND HbA1c = VeryHealthy AND HDL = Healthy AND LDL = HIgh AND HeartRate = Healthy AND Age = Mid AND BloodPressure = Normal	Healthy
ChestPain = Typical AND HbA1c = VeryHealthy AND HDL = Healthy AND LDL = HIgh AND HeartRate = Healthy AND Age = Old AND BloodPressure = High	Healthy
ChestPain = Atypical AND HbA1c = VeryHealthy AND HDL = Healthy AND LDL = VeryHIgh AND HeartRate = Healthy AND Age = Mid AND BloodPressure = Normal	Healthy
ChestPain = Atypical AND HbA1c = VeryHealthy AND HDL = Healthy AND LDL = HIgh AND HeartRate = Healthy AND Age = Mid AND BloodPressure = Normal	Healthy
ChestPain = NonAnginal AND HbA1c = VeryHealthy AND HDL = Healthy AND LDL = HIgh AND HeartRate = VeryHealthy AND Age = Young AND BloodPressure = High	Healthy
ChestPain = Typical AND HbA1c = VeryHealthy AND HDL = Healthy AND LDL = VeryHIgh AND HeartRate = Healthy AND Age = Mid AND BloodPressure = High	Healthy
ChestPain = Atypical AND HbA1c = VeryHealthy AND HDL = Healthy AND LDL = HIgh AND HeartRate = VeryHealthy AND Age = Mid AND BloodPressure = Normal	Healthy
ChestPain = NonAnginal AND HbA1c = VeryHealthy AND HDL = Healthy AND LDL = VeryHIgh AND HeartRate = High AND Age = Mid AND BloodPressure = High	Healthy
ChestPain = Typical AND HbA1c = Healthy AND HDL = Low AND LDL = HIgh AND HeartRate = VeryHealthy AND Age = Old AND BloodPressure = High	HighRisk
ChestPain = Typical AND HbA1c = Healthy AND HDL = Healthy AND LDL = HIgh AND HeartRate = VeryHealthy AND Age = Young AND BloodPressure = Normal	LowRisk
ChestPain = Atypical AND HbA1c = Healthy AND HDL = Healthy AND LDL = VeryHIgh AND HeartRate = Healthy AND Age = Mid AND BloodPressure = Normal	Healthy
ChestPain = NonAnginal AND HbA1c = VeryHealthy AND HDL = Healthy AND LDL = HIgh AND HeartRate = Healthy AND Age = Mid AND BloodPressure = High	Healthy
ChestPain = NonAnginal AND HbA1c = Healthy AND HDL = Healthy AND LDL = HIgh AND HeartRate = High AND Age = Mid AND BloodPressure = Normal	Healthy
ChestPain = Atypical AND HbA1c = Healthy AND HDL = Healthy AND LDL = XHIgh AND HeartRate = Healthy AND Age = Old AND BloodPressure = Normal	LowRisk
ChestPain = Atypical AND HbA1c = VeryHealthy AND HDL = Healthy AND LDL = VeryHIgh AND HeartRate = High AND Age = Mid AND BloodPressure = Normal	Healthy
ChestPain = Atypical AND HbA1c = Healthy AND HDL = Healthy AND LDL = VeryHIgh AND HeartRate = VeryHealthy AND Age = Mid AND BloodPressure = Normal	LowRisk
ChestPain = Typical AND HbA1c = High AND HDL = Low AND LDL = XHIgh AND HeartRate = High AND Age = Mid AND BloodPressure = High	HighRisk
ChestPain = Atypical AND HbA1c = VeryHealthy AND HDL = Healthy AND LDL = VeryHIgh AND HeartRate = Healthy AND Age = Young AND BloodPressure = Normal	Healthy
ChestPain = NonAnginal AND HbA1c = VeryHealthy AND HDL = Healthy AND LDL = XHIgh AND HeartRate = Healthy AND Age = Mid AND BloodPressure = Normal	Healthy
ChestPain = Atypical AND HbA1c = VeryHealthy AND HDL = Healthy AND LDL = XHIgh AND HeartRate = Healthy AND Age = Mid AND BloodPressure = Normal	Healthy
ChestPain = NoPain AND HbA1c = Healthy AND HDL = Healthy AND LDL = XHIgh AND HeartRate = High AND Age = Mid AND BloodPressure = High	Healthy
ChestPain = Typical AND HbA1c = VeryHealthy AND HDL = Healthy AND LDL = VeryHIgh AND HeartRate = Healthy AND Age = Young AND BloodPressure = Normal	Healthy
ChestPain = Atypical AND HbA1c = VeryHealthy AND HDL = Healthy AND LDL = XHIgh AND HeartRate = Healthy AND Age = Old AND BloodPressure = Normal	Healthy
ChestPain = Typical AND HbA1c = Healthy AND HDL = Low AND LDL = XHIgh AND HeartRate = Healthy AND Age = Mid AND BloodPressure = High	HighRisk
ChestPain = Typical AND HbA1c = Healthy AND HDL = Low AND LDL = VeryHIgh AND HeartRate = Healthy AND Age = Old AND BloodPressure = Normal	HighRisk
ChestPain = Typical AND HbA1c = Healthy AND HDL = Healthy AND LDL = XHIgh AND HeartRate = Healthy AND Age = Old AND BloodPressure = High	LowRisk
ChestPain = Typical AND HbA1c = Healthy AND HDL = Healthy AND LDL = XHIgh AND HeartRate = Healthy AND Age = Mid AND BloodPressure = High	LowRisk
ChestPain = Typical AND HbA1c = Healthy AND HDL = Healthy AND LDL = XHIgh AND HeartRate = Healthy AND Age = Mid AND BloodPressure = Normal	LowRisk
ChestPain = Typical AND HbA1c = Healthy AND HDL = Low AND LDL = XHIgh AND HeartRate = High AND Age = Mid AND BloodPressure = High	MediumRisk
ChestPain = Atypical AND HbA1c = VeryHealthy AND HDL = Healthy AND LDL = XHIgh AND HeartRate = VeryHealthy AND Age = Old AND BloodPressure = Normal	Healthy
ChestPain = Typical AND HbA1c = Healthy AND HDL = Low AND LDL = XHIgh AND HeartRate = High AND Age = Old AND BloodPressure = Normal	HighRisk
ChestPain = Atypical AND HbA1c = VeryHealthy AND HDL = Healthy AND LDL = HIgh AND HeartRate = VeryHealthy AND Age = Mid AND BloodPressure = Normal	Healthy
ChestPain = Typical AND HbA1c = VeryHealthy AND HDL = Healthy AND LDL = VeryHIgh AND HeartRate = High AND Age = Mid AND BloodPressure = Normal	Healthy
ChestPain = Atypical AND HbA1c = Healthy AND HDL = Healthy AND LDL = VeryHIgh AND HeartRate = Healthy AND Age = Mid AND BloodPressure = Normal	Healthy
ChestPain = Typical AND HbA1c = VeryHealthy AND HDL = Healthy AND LDL = HIgh AND HeartRate = Healthy AND Age = Mid AND BloodPressure = High	Healthy
ChestPain = Atypical AND HbA1c = VeryHealthy AND HDL = Healthy AND LDL = HIgh AND HeartRate = VeryHealthy AND Age = Mid AND BloodPressure = High	Healthy
ChestPain = NonAnginal AND HbA1c = Healthy AND HDL = Healthy AND LDL = XHIgh AND HeartRate = Healthy AND Age = Mid AND BloodPressure = High	Healthy
ChestPain = Typical AND HbA1c = Healthy AND HDL = Healthy AND LDL = XHIgh AND HeartRate = Healthy AND Age = Young AND BloodPressure = Normal	LowRisk
ChestPain = NonAnginal AND HbA1c = VeryHealthy AND HDL = Healthy AND LDL = Healthy AND HeartRate = High AND Age = Mid AND BloodPressure = Normal	Healthy
ChestPain = Atypical AND HbA1c = Healthy AND HDL = Low AND LDL = XHIgh AND HeartRate = VeryHealthy AND Age = Old AND BloodPressure = High	HighRisk
ChestPain = Typical AND HbA1c = VeryHealthy AND HDL = Healthy AND LDL = HIgh AND HeartRate = VeryHealthy AND Age = Mid AND BloodPressure = High	Healthy
ChestPain = Typical AND HbA1c = Healthy AND HDL = Healthy AND LDL = VeryHIgh AND HeartRate = Healthy AND Age = Mid AND BloodPressure = High	LowRisk
ChestPain = Typical AND HbA1c = Healthy AND HDL = Low AND LDL = VeryHIgh AND HeartRate = VeryHealthy AND Age = Old AND BloodPressure = High	HighRisk
ChestPain = Typical AND HbA1c = Healthy AND HDL = Healthy AND LDL = VeryHIgh AND HeartRate = VeryHealthy AND Age = Mid AND BloodPressure = High	LowRisk
ChestPain = Typical AND HbA1c = Healthy AND HDL = Healthy AND LDL = Healthy AND HeartRate = VeryHealthy AND Age = Mid AND BloodPressure = High	LowRisk
ChestPain = Atypical AND HbA1c = VeryHealthy AND HDL = Healthy AND LDL = XHIgh AND HeartRate = Healthy AND Age = Mid AND BloodPressure = High	Healthy
ChestPain = Atypical AND HbA1c = Healthy AND HDL = Healthy AND LDL = VeryHIgh AND HeartRate = Healthy AND Age = Mid AND BloodPressure = High	Healthy
ChestPain = Typical AND HbA1c = Healthy AND HDL = Low AND LDL = XHIgh AND HeartRate = Healthy AND Age = Mid AND BloodPressure = Normal	HighRisk
ChestPain = NoPain AND HbA1c = VeryHealthy AND HDL = Healthy AND LDL = VeryHIgh AND HeartRate = Healthy AND Age = Young AND BloodPressure = High	Healthy
ChestPain = NoPain AND HbA1c = VeryHealthy AND HDL = Healthy AND LDL = VeryHIgh AND HeartRate = VeryHealthy AND Age = Mid AND BloodPressure = High	Healthy
ChestPain = Typical AND HbA1c = Healthy AND HDL = Healthy AND LDL = XHIgh AND HeartRate = Healthy AND Age = Mid AND BloodPressure = High	LowRisk
ChestPain = NonAnginal AND HbA1c = VeryHealthy AND HDL = Healthy AND LDL = HIgh AND HeartRate = High AND Age = Old AND BloodPressure = High	Healthy
ChestPain = Atypical AND HbA1c = Healthy AND HDL = Healthy AND LDL = VeryHIgh AND HeartRate = Healthy AND Age = Young AND BloodPressure = Normal	Healthy
ChestPain = NonAnginal AND HbA1c = Healthy AND HDL = Low AND LDL = VeryHIgh AND HeartRate = VeryHealthy AND Age = Old AND BloodPressure = High	MediumRisk
ChestPain = NonAnginal AND HbA1c = Healthy AND HDL = Healthy AND LDL = XHIgh AND HeartRate = Healthy AND Age = Mid AND BloodPressure = VeryHigh	LowRisk
ChestPain = Atypical AND HbA1c = VeryHealthy AND HDL = Healthy AND LDL = HIgh AND HeartRate = Healthy AND Age = Mid AND BloodPressure = Normal	Healthy
ChestPain = Typical AND HbA1c = Healthy AND HDL = Low AND LDL = XHIgh AND HeartRate = Healthy AND Age = Mid AND BloodPressure = High	HighRisk
ChestPain = Typical AND HbA1c = High AND HDL = Healthy AND LDL = VeryHIgh AND HeartRate = Healthy AND Age = Mid AND BloodPressure = High	LowRisk
ChestPain = Atypical AND HbA1c = VeryHealthy AND HDL = Healthy AND LDL = HIgh AND HeartRate = VeryHealthy AND Age = Old AND BloodPressure = Normal	Healthy
ChestPain = Typical AND HbA1c = Healthy AND HDL = Low AND LDL = XHIgh AND HeartRate = Healthy AND Age = Old AND BloodPressure = Normal	HighRisk
ChestPain = NoPain AND HbA1c = Healthy AND HDL = Healthy AND LDL = HIgh AND HeartRate = VeryHealthy AND Age = Old AND BloodPressure = High	Healthy
ChestPain = Typical AND HbA1c = VeryHealthy AND HDL = Healthy AND LDL = VeryHIgh AND HeartRate = Healthy AND Age = Mid AND BloodPressure = High	Healthy
ChestPain = NonAnginal AND HbA1c = VeryHealthy AND HDL = Healthy AND LDL = VeryHIgh AND HeartRate = Healthy AND Age = Mid AND BloodPressure = Normal	Healthy
ChestPain = NoPain AND HbA1c = Healthy AND HDL = Healthy AND LDL = VeryHIgh AND HeartRate = Healthy AND Age = Mid AND BloodPressure = High	LowRisk
ChestPain = Typical AND HbA1c = VeryHealthy AND HDL = Healthy AND LDL = VeryHIgh AND HeartRate = VeryHealthy AND Age = Mid AND BloodPressure = Normal	Healthy
ChestPain = Typical AND HbA1c = VeryHealthy AND HDL = Healthy AND LDL = XHIgh AND HeartRate = Healthy AND Age = Old AND BloodPressure = High	Healthy
ChestPain = Atypical AND HbA1c = Healthy AND HDL = Healthy AND LDL = VeryHealthy AND HeartRate = Healthy AND Age = Mid AND BloodPressure = High	Healthy
ChestPain = Atypical AND HbA1c = VeryHealthy AND HDL = Healthy AND LDL = XHIgh AND HeartRate = Healthy AND Age = Old AND BloodPressure = High	Healthy
ChestPain = Typical AND HbA1c = VeryHealthy AND HDL = Healthy AND LDL = HIgh AND HeartRate = VeryHealthy AND Age = Mid AND BloodPressure = Normal	Healthy
ChestPain = Typical AND HbA1c = Healthy AND HDL = Low AND LDL = XHIgh AND HeartRate = Healthy AND Age = Mid AND BloodPressure = High	HighRisk
ChestPain = Typical AND HbA1c = Healthy AND HDL = Low AND LDL = HIgh AND HeartRate = Healthy AND Age = Mid AND BloodPressure = High	HighRisk
ChestPain = NonAnginal AND HbA1c = VeryHealthy AND HDL = Healthy AND LDL = VeryHIgh AND HeartRate = Healthy AND Age = Mid AND BloodPressure = High	Healthy
ChestPain = Typical AND HbA1c = Healthy AND HDL = Healthy AND LDL = VeryHIgh AND HeartRate = Healthy AND Age = Mid AND BloodPressure = High	LowRisk
ChestPain = Atypical AND HbA1c = VeryHealthy AND HDL = Healthy AND LDL = HIgh AND HeartRate = Healthy AND Age = Young AND BloodPressure = Normal	Healthy
ChestPain = NoPain AND HbA1c = Healthy AND HDL = Low AND LDL = VeryHIgh AND HeartRate = Healthy AND Age = Young AND BloodPressure = Normal	HighRisk
ChestPain = Atypical AND HbA1c = VeryHealthy AND HDL = Healthy AND LDL = HIgh AND HeartRate = Healthy AND Age = Young AND BloodPressure = High	Healthy
ChestPain = Typical AND HbA1c = High AND HDL = Low AND LDL = VeryHIgh AND HeartRate = Healthy AND Age = Old AND BloodPressure = High	HighRisk
ChestPain = Typical AND HbA1c = Healthy AND HDL = Healthy AND LDL = HIgh AND HeartRate = VeryHealthy AND Age = Mid AND BloodPressure = Normal	LowRisk
ChestPain = NoPain AND HbA1c = VeryHealthy AND HDL = Healthy AND LDL = Healthy AND HeartRate = Healthy AND Age = Mid AND BloodPressure = Normal	Healthy
ChestPain = NonAnginal AND HbA1c = VeryHealthy AND HDL = Healthy AND LDL = HIgh AND HeartRate = Healthy AND Age = Mid AND BloodPressure = Normal	Healthy
ChestPain = Typical AND HbA1c = VeryHealthy AND HDL = Healthy AND LDL = VeryHIgh AND HeartRate = Healthy AND Age = Mid AND BloodPressure = High	Healthy
ChestPain = Typical AND HbA1c = VeryHealthy AND HDL = Healthy AND LDL = XHIgh AND HeartRate = VeryHealthy AND Age = Old AND BloodPressure = High	Healthy
ChestPain = Typical AND HbA1c = VeryHealthy AND HDL = Healthy AND LDL = XHIgh AND HeartRate = Healthy AND Age = Mid AND BloodPressure = High	Healthy
ChestPain = Atypical AND HbA1c = VeryHealthy AND HDL = Healthy AND LDL = VeryHIgh AND HeartRate = Healthy AND Age = Young AND BloodPressure = Normal	Healthy
ChestPain = Atypical AND HbA1c = VeryHealthy AND HDL = Healthy AND LDL = VeryHIgh AND HeartRate = High AND Age = Mid AND BloodPressure = Normal	Healthy
ChestPain = Atypical AND HbA1c = VeryHealthy AND HDL = Healthy AND LDL = HIgh AND HeartRate = Healthy AND Age = Young AND BloodPressure = Normal	Healthy
ChestPain = Typical AND HbA1c = Healthy AND HDL = Healthy AND LDL = VeryHIgh AND HeartRate = VeryHealthy AND Age = Old AND BloodPressure = Normal	LowRisk
ChestPain = NonAnginal AND HbA1c = VeryHealthy AND HDL = Healthy AND LDL = HIgh AND HeartRate = Healthy AND Age = Young AND BloodPressure = Normal	Healthy
ChestPain = Typical AND HbA1c = VeryHealthy AND HDL = Healthy AND LDL = HIgh AND HeartRate = Healthy AND Age = Mid AND BloodPressure = Normal	Healthy
ChestPain = Atypical AND HbA1c = VeryHealthy AND HDL = Healthy AND LDL = XHIgh AND HeartRate = High AND Age = Old AND BloodPressure = High	Healthy
ChestPain = Typical AND HbA1c = Healthy AND HDL = Low AND LDL = VeryHIgh AND HeartRate = Healthy AND Age = Old AND BloodPressure = Normal	MediumRisk
ChestPain = Atypical AND HbA1c = VeryHealthy AND HDL = Healthy AND LDL = HIgh AND HeartRate = Healthy AND Age = Mid AND BloodPressure = High	Healthy
ChestPain = Atypical AND HbA1c = Healthy AND HDL = Healthy AND LDL = VeryHealthy AND HeartRate = Healthy AND Age = Mid AND BloodPressure = Normal	LowRisk
ChestPain = NonAnginal AND HbA1c = VeryHealthy AND HDL = Healthy AND LDL = VeryHIgh AND HeartRate = Healthy AND Age = Old AND BloodPressure = Normal	Healthy
ChestPain = Atypical AND HbA1c = VeryHealthy AND HDL = Healthy AND LDL = HIgh AND HeartRate = Healthy AND Age = Mid AND BloodPressure = High	Healthy
ChestPain = Typical AND HbA1c = Healthy AND HDL = Low AND LDL = XHIgh AND HeartRate = Healthy AND Age = Mid AND BloodPressure = Normal	HighRisk
ChestPain = Typical AND HbA1c = High AND HDL = Low AND LDL = XHIgh AND HeartRate = Healthy AND Age = Mid AND BloodPressure = High	MediumRisk
ChestPain = Typical AND HbA1c = Healthy AND HDL = Healthy AND LDL = VeryHIgh AND HeartRate = Healthy AND Age = Mid AND BloodPressure = Normal	LowRisk
ChestPain = NonAnginal AND HbA1c = VeryHealthy AND HDL = Healthy AND LDL = VeryHIgh AND HeartRate = VeryHealthy AND Age = Mid AND BloodPressure = High	Healthy
ChestPain = NonAnginal AND HbA1c = VeryHealthy AND HDL = Healthy AND LDL = XHIgh AND HeartRate = Healthy AND Age = Young AND BloodPressure = Normal	Healthy
ChestPain = NonAnginal AND HbA1c = VeryHealthy AND HDL = Healthy AND LDL = VeryHIgh AND HeartRate = Healthy AND Age = Young AND BloodPressure = Normal	Healthy
ChestPain = NonAnginal AND HbA1c = VeryHealthy AND HDL = Healthy AND LDL = XHIgh AND HeartRate = Healthy AND Age = Young AND BloodPressure = Normal	Healthy
ChestPain = Typical AND HbA1c = VeryHealthy AND HDL = Healthy AND LDL = VeryHIgh AND HeartRate = Healthy AND Age = Mid AND BloodPressure = High	Healthy
ChestPain = NoPain AND HbA1c = Healthy AND HDL = Low AND LDL = VeryHIgh AND HeartRate = Healthy AND Age = Mid AND BloodPressure = High	MediumRisk
ChestPain = Atypical AND HbA1c = Healthy AND HDL = Healthy AND LDL = Healthy AND HeartRate = VeryHealthy AND Age = Mid AND BloodPressure = Normal	Healthy
ChestPain = Typical AND HbA1c = Healthy AND HDL = Low AND LDL = VeryHIgh AND HeartRate = VeryHealthy AND Age = Old AND BloodPressure = Normal	MediumRisk
ChestPain = Typical AND HbA1c = Healthy AND HDL = Healthy AND LDL = XHIgh AND HeartRate = Healthy AND Age = Mid AND BloodPressure = Normal	LowRisk
ChestPain = NonAnginal AND HbA1c = Healthy AND HDL = Healthy AND LDL = HIgh AND HeartRate = Healthy AND Age = Mid AND BloodPressure = Normal	Healthy
ChestPain = Typical AND HbA1c = VeryHealthy AND HDL = Healthy AND LDL = HIgh AND HeartRate = VeryHealthy AND Age = Mid AND BloodPressure = Normal	Healthy
ChestPain = Typical AND HbA1c = Healthy AND HDL = Healthy AND LDL = HIgh AND HeartRate = VeryHealthy AND Age = Mid AND BloodPressure = High	LowRisk
ChestPain = Typical AND HbA1c = VeryHealthy AND HDL = Healthy AND LDL = VeryHIgh AND HeartRate = VeryHealthy AND Age = Old AND BloodPressure = Normal	Healthy
ChestPain = Atypical AND HbA1c = VeryHealthy AND HDL = Healthy AND LDL = XHIgh AND HeartRate = Healthy AND Age = Mid AND BloodPressure = Normal	Healthy
ChestPain = Typical AND HbA1c = VeryHealthy AND HDL = Healthy AND LDL = XHIgh AND HeartRate = VeryHealthy AND Age = Mid AND BloodPressure = Normal	Healthy
ChestPain = Atypical AND HbA1c = VeryHealthy AND HDL = Healthy AND LDL = HIgh AND HeartRate = High AND Age = Young AND BloodPressure = Normal	Healthy
ChestPain = Typical AND HbA1c = VeryHealthy AND HDL = Healthy AND LDL = HIgh AND HeartRate = High AND Age = Old AND BloodPressure = Normal	Healthy
ChestPain = Atypical AND HbA1c = VeryHealthy AND HDL = Healthy AND LDL = HIgh AND HeartRate = Healthy AND Age = Old AND BloodPressure = High	Healthy
ChestPain = NonAnginal AND HbA1c = VeryHealthy AND HDL = Healthy AND LDL = VeryHIgh AND HeartRate = Healthy AND Age = Old AND BloodPressure = High	Healthy
ChestPain = NonAnginal AND HbA1c = Healthy AND HDL = Healthy AND LDL = VeryHIgh AND HeartRate = Healthy AND Age = Mid AND BloodPressure = Normal	LowRisk
ChestPain = Atypical AND HbA1c = VeryHealthy AND HDL = Healthy AND LDL = VeryHIgh AND HeartRate = Healthy AND Age = Mid AND BloodPressure = Normal	Healthy
ChestPain = NonAnginal AND HbA1c = High AND HDL = Low AND LDL = XHIgh AND HeartRate = Healthy AND Age = Mid AND BloodPressure = High	HighRisk
ChestPain = NoPain AND HbA1c = VeryHealthy AND HDL = Healthy AND LDL = VeryHIgh AND HeartRate = Healthy AND Age = Mid AND BloodPressure = High	Healthy
ChestPain = Atypical AND HbA1c = VeryHealthy AND HDL = Healthy AND LDL = HIgh AND HeartRate = Healthy AND Age = Mid AND BloodPressure = Normal	Healthy
ChestPain = Typical AND HbA1c = Healthy AND HDL = Low AND LDL = Healthy AND HeartRate = Healthy AND Age = Mid AND BloodPressure = High	HighRisk
ChestPain = Typical AND HbA1c = Healthy AND HDL = Low AND LDL = XHIgh AND HeartRate = Healthy AND Age = Young AND BloodPressure = High	MediumRisk
ChestPain = Typical AND HbA1c = High AND HDL = Low AND LDL = HIgh AND HeartRate = Healthy AND Age = Mid AND BloodPressure = Normal	MediumRisk
ChestPain = Atypical AND HbA1c = High AND HDL = Low AND LDL = VeryHIgh AND HeartRate = VeryHealthy AND Age = Mid AND BloodPressure = Normal	MediumRisk
ChestPain = Typical AND HbA1c = Healthy AND HDL = Healthy AND LDL = HIgh AND HeartRate = VeryHealthy AND Age = Young AND BloodPressure = High	LowRisk
ChestPain = Atypical AND HbA1c = VeryHealthy AND HDL = Healthy AND LDL = Healthy AND HeartRate = VeryHealthy AND Age = Young AND BloodPressure = High	Healthy
ChestPain = Typical AND HbA1c = Healthy AND HDL = Healthy AND LDL = HIgh AND HeartRate = Healthy AND Age = Mid AND BloodPressure = High	LowRisk
ChestPain = Typical AND HbA1c = VeryHealthy AND HDL = Healthy AND LDL = HIgh AND HeartRate = Healthy AND Age = Old AND BloodPressure = High	Healthy
ChestPain = Typical AND HbA1c = Healthy AND HDL = Healthy AND LDL = XHIgh AND HeartRate = Healthy AND Age = Mid AND BloodPressure = High	MediumRisk
ChestPain = Typical AND HbA1c = VeryHealthy AND HDL = Healthy AND LDL = VeryHealthy AND HeartRate = VeryHealthy AND Age = Old AND BloodPressure = Normal	Healthy
ChestPain = NoPain AND HbA1c = Healthy AND HDL = Healthy AND LDL = HIgh AND HeartRate = Healthy AND Age = Mid AND BloodPressure = High	LowRisk
ChestPain = NoPain AND HbA1c = VeryHealthy AND HDL = Healthy AND LDL = HIgh AND HeartRate = Healthy AND Age = Old AND BloodPressure = High	Healthy
ChestPain = Atypical AND HbA1c = VeryHealthy AND HDL = Healthy AND LDL = XHIgh AND HeartRate = Healthy AND Age = Old AND BloodPressure = High	Healthy
ChestPain = Atypical AND HbA1c = VeryHealthy AND HDL = Healthy AND LDL = HIgh AND HeartRate = High AND Age = Young AND BloodPressure = High	Healthy
ChestPain = NonAnginal AND HbA1c = Healthy AND HDL = Healthy AND LDL = HIgh AND HeartRate = Healthy AND Age = Mid AND BloodPressure = High	LowRisk
ChestPain = Typical AND HbA1c = VeryHealthy AND HDL = Healthy AND LDL = HIgh AND HeartRate = VeryHealthy AND Age = Mid AND BloodPressure = High	Healthy
ChestPain = Typical AND HbA1c = Healthy AND HDL = Low AND LDL = XHIgh AND HeartRate = VeryHealthy AND Age = Mid AND BloodPressure = Normal	MediumRisk
ChestPain = Atypical AND HbA1c = VeryHealthy AND HDL = Healthy AND LDL = VeryHIgh AND HeartRate = Healthy AND Age = Mid AND BloodPressure = High	Healthy
ChestPain = NonAnginal AND HbA1c = VeryHealthy AND HDL = Healthy AND LDL = HIgh AND HeartRate = Healthy AND Age = Young AND BloodPressure = High	Healthy
ChestPain = Atypical AND HbA1c = VeryHealthy AND HDL = Healthy AND LDL = VeryHIgh AND HeartRate = Healthy AND Age = Young AND BloodPressure = High	Healthy
ChestPain = Typical AND HbA1c = Healthy AND HDL = Healthy AND LDL = HIgh AND HeartRate = Healthy AND Age = Old AND BloodPressure = Normal	LowRisk
ChestPain = Typical AND HbA1c = Healthy AND HDL = Low AND LDL = XHIgh AND HeartRate = VeryHealthy AND Age = Old AND BloodPressure = High	MediumRisk
